# Supplementary material for: High-resolution surface faulting from the 1983 Idaho Lost River Fault Mw 6.9 earthquake and previous events
Source: Sci Data. 2021 Feb 26;8:68. doi: 10.1038/s41597-021-00838-6 (PMC7910603; doi:10.1038/s41597-021-00838-6)
Supplement: Supplementary file 2 — Supplementary Table 1 [file 41597_2021_838_MOESM2_ESM.xlsx]

## Sheet: DISTANCE_ALONG_STRIKE_WSS_TSS
Supplementary to:
High-resolution surface faulting from the 1983 Idaho Lost River Fault Mw 6.9 earthquake and previous events
Simone Bello1-2, Chelsea P. Scott3, Federica Ferrarini1-2, Francesco Brozzetti1-2, Tyler Scott3, Daniele Cirillo1-2, Rita De Nardis1-2, J Ramon Arrowsmith3, Giusy Lavecchia1-2
1DiSPUTer- Department of Psychological, Humanistic and Territorial Sciences, University G. d’Annunzio Chieti-Pescara, Italy.
2CRUST- InterUniversity Center for 3D Seismotectonics with territorial applications, Italy
3School of Earth and Space Exploration – Arizona State University, USA
corresponding author: Simone Bello (simone.bello@unich.it)
SUPPLEMENTARY TABLE 1: Distance along-strike of the VS measurements acquired along the WSS and TSS
Ord_No	Type	Latitude	Longitude	Elevation	Fault	Segment	Area	DIST_ALONG_STRIKE (m)
21	P_CoR	44.3396	-114.005	2194.77	LRF	WSS	3	5083.36
22	P_CoR	44.3394	-114.005	2199.74	LRF	WSS	3	5107.98
23	P_CoR	44.339	-114.004	2198.97	LRF	WSS	3	5159.44
24	P_CoR	44.3387	-114.004	2194.94	LRF	WSS	3	5186.39
25	P_CoR	44.3381	-114.004	2189.64	LRF	WSS	3	5263.88
26	P_CoR	44.3379	-114.004	2185.77	LRF	WSS	3	5290.12
27	P_CoR	44.3377	-114.004	2184.23	LRF	WSS	3	5315.55
30	P_CoR	44.3371	-114.003	2191.08	LRF	WSS	3	5389.42
31	P_CoR	44.3366	-114.003	2193.09	LRF	WSS	3	5463.88
32	P_CoR	44.336	-114.002	2194.41	LRF	WSS	3	5538.02
34	P_CoR	44.3357	-114.002	2197.11	LRF	WSS	3	5587.03
35	P_CoR	44.3355	-114.001	2194.98	LRF	WSS	3	5612.19
38	P_CoR	44.3349	-114.001	2199.44	LRF	WSS	3	5686.97
39	P_CoR	44.3348	-114.001	2199.72	LRF	WSS	3	5711.43
40	P_CoR	44.3342	-114	2203.24	LRF	WSS	3	5784.84
41	P_CoR	44.334	-114	2203.46	LRF	WSS	3	5809.97
42	P_CoR	44.3337	-114	2205.62	LRF	WSS	3	5859.48
43	P_CoR	44.3334	-113.999	2216.59	LRF	WSS	3	5906.56
44	P_CoR	44.3332	-113.999	2217.48	LRF	WSS	3	5931.34
45	P_CoR	44.333	-113.999	2215.31	LRF	WSS	3	5956.81
46	P_CoR	44.3328	-113.999	2210.45	LRF	WSS	3	5982.98
47	P_CoR	44.3326	-113.999	2205.91	LRF	WSS	3	6009.19
48	P_CoR	44.3323	-113.998	2201.57	LRF	WSS	3	6035.34
49	P_CoR	44.3321	-113.998	2197.24	LRF	WSS	3	6061.35
50	P_CoR	44.3316	-113.998	2189.24	LRF	WSS	3	6113.25
51	P_CoR	44.3314	-113.998	2186.01	LRF	WSS	3	6138.99
52	P_CoR	44.3312	-113.998	2181.8	LRF	WSS	3	6164.8
53	P_CoR	44.331	-113.998	2177.54	LRF	WSS	3	6190.75
54	P_CoR	44.3305	-113.998	2161.94	LRF	WSS	3	6243.41
55	P_CoR	44.3303	-113.998	2157.37	LRF	WSS	3	6268.83
56	P_CoR	44.3301	-113.997	2150.06	LRF	WSS	3	6295.24
57	P_CoR	44.3298	-113.997	2142.68	LRF	WSS	3	6321.74
58	P_CoR	44.3291	-113.997	2137.31	LRF	WSS	3	6422.11
62	P_CoR	44.328	-113.996	2155.85	LRF	WSS	3	6570.33
64	P_CoR	44.3276	-113.995	2164.68	LRF	WSS	3	6619.9
67	P_CoR	44.3272	-113.995	2165.79	LRF	WSS	3	6671.03
70	P_CoR	44.3268	-113.995	2165.86	LRF	WSS	3	6722.34
73	P_CoR	44.3264	-113.994	2167.86	LRF	WSS	3	6772.92
76	P_CoR	44.326	-113.994	2170.39	LRF	WSS	3	6823.52
81	P_CoR	44.325	-113.993	2169.88	LRF	WSS	3	6950.15
83	P_CoR	44.3246	-113.993	2169.21	LRF	WSS	3	6999.93
87	P_CoR	44.3237	-113.992	2175.37	LRF	WSS	3	7123.17
89	P_CoR	44.3235	-113.992	2172.16	LRF	WSS	3	7148.61
91	P_CoR	44.3234	-113.992	2177.23	LRF	WSS	3	7171.57
92	P_CoR	44.323	-113.991	2177.27	LRF	WSS	3	7221.72
93	P_CoR	44.3226	-113.991	2181.75	LRF	WSS	3	7271.03
95	P_CoR	44.3223	-113.99	2177.28	LRF	WSS	3	7320.39
96	P_CoR	44.322	-113.99	2179.8	LRF	WSS	3	7367.7
97	P_CoR	44.3218	-113.989	2188.02	LRF	WSS	3	7413.89
98	P_CoR	44.3217	-113.989	2191.5	LRF	WSS	3	7436.94
99	P_CoR	44.3215	-113.989	2194.6	LRF	WSS	3	7460.34
100	P_CoR	44.3212	-113.988	2196.37	LRF	WSS	3	7509.05
108	P_CoR	44.3204	-113.987	2206.44	LRF	WSS	3	7650.66
112	P_CoR	44.3201	-113.986	2205.86	LRF	WSS	3	7700.22
138	D_CoR	44.3175	-113.983	2225.86	LRF	WSS	3	8091.09
288	D_CoR	44.3019	-113.972	2242.19	LRF	WSS	3	10000.4
289	D_CoR	44.3018	-113.972	2250.46	LRF	WSS	3	10023.5
290	D_CoR	44.3016	-113.972	2257.47	LRF	WSS	3	10047.1
291	D_CoR	44.3015	-113.972	2263.97	LRF	WSS	3	10070.7
292	D_CoR	44.3014	-113.971	2268.76	LRF	WSS	3	10094.7
293	D_CoR	44.3012	-113.971	2274.88	LRF	WSS	3	10118.4
294	D_CoR	44.301	-113.971	2274.69	LRF	WSS	3	10144.1
295	D_CoR	44.3009	-113.971	2281.39	LRF	WSS	3	10167
296	D_CoR	44.3008	-113.97	2288.82	LRF	WSS	3	10189.5
297	D_CoR	44.3008	-113.97	2295.46	LRF	WSS	3	10212.4
298	D_CoR	44.3003	-113.97	2279.45	LRF	WSS	3	10242.6
299	D_CoR	44.3007	-113.97	2300.89	LRF	WSS	3	10235.4
300	D_CoR	44.3002	-113.97	2286.78	LRF	WSS	3	10265.6
301	D_CoR	44.3006	-113.969	2305.02	LRF	WSS	3	10258.4
302	D_CoR	44.3001	-113.969	2291.4	LRF	WSS	3	10288.7
303	D_CoR	44.3004	-113.969	2304.39	LRF	WSS	3	10283
304	D_CoR	44.3001	-113.968	2303.51	LRF	WSS	3	10331.3
306	D_CoR	44.2998	-113.968	2291.99	LRF	WSS	3	10379.9
309	D_CoR	44.2994	-113.968	2275.5	LRF	WSS	3	10429.8
313	P_CoR	44.301	-113.963	2375.26	LRF	WSS	3	10469.3
315	P_CoR	44.3007	-113.963	2370.67	LRF	WSS	3	10494.6
319	P_CoR	44.3001	-113.962	2351.89	LRF	WSS	3	10593.6
321	P_CoR	44.2999	-113.962	2346.15	LRF	WSS	3	10618.3
322	P_CoR	44.3	-113.961	2372.93	LRF	WSS	3	10662.2
323	P_CoR	44.2999	-113.961	2374.81	LRF	WSS	3	10687
324	P_CoR	44.2997	-113.96	2373.89	LRF	WSS	3	10711.9
325	P_CoR	44.2995	-113.96	2372.71	LRF	WSS	3	10736.9
326	P_CoR	44.2993	-113.96	2369.04	LRF	WSS	3	10761.9
327	P_CoR	44.2991	-113.96	2368.41	LRF	WSS	3	10787
328	P_CoR	44.2989	-113.96	2365.21	LRF	WSS	3	10812
329	P_CoR	44.2987	-113.96	2361.36	LRF	WSS	3	10837.3
330	P_CoR	44.2985	-113.959	2361.63	LRF	WSS	3	10862.4
331	P_CoR	44.2982	-113.959	2358.99	LRF	WSS	3	10912.3
332	P_CoR	44.2978	-113.959	2350.48	LRF	WSS	3	10963
333	P_CoR	44.2975	-113.959	2341.57	LRF	WSS	3	10988.8
334	P_CoR	44.2973	-113.959	2335.07	LRF	WSS	3	11014.3
335	P_CoR	44.297	-113.959	2324.55	LRF	WSS	3	11040.4
336	P_CoR	44.2966	-113.958	2323.52	LRF	WSS	3	11091.1
338	P_CoR	44.2962	-113.958	2330.74	LRF	WSS	3	11141.2
341	P_CoR	44.296	-113.958	2333.67	LRF	WSS	3	11166.2
344	P_CoR	44.2954	-113.957	2344.99	LRF	WSS	3	11264.9
346	P_CoR	44.2952	-113.957	2355.08	LRF	WSS	3	11290
347	P_CoR	44.2951	-113.957	2339.8	LRF	WSS	3	11314.5
348	P_CoR	44.295	-113.956	2347.21	LRF	WSS	3	11338.6
349	P_CoR	44.2946	-113.956	2352.91	LRF	WSS	3	11388.6
350	P_CoR	44.2945	-113.955	2370.25	LRF	WSS	3	11412.4
351	P_CoR	44.2944	-113.955	2387.61	LRF	WSS	3	11436.2
352	P_CoR	44.2942	-113.955	2394.52	LRF	WSS	3	11461.2
353	P_CoR	44.294	-113.955	2395.99	LRF	WSS	3	11486.7
354	P_CoR	44.2938	-113.955	2397.84	LRF	WSS	3	11512.1
355	P_CoR	44.2936	-113.955	2398.16	LRF	WSS	3	11537.8
356	P_CoR	44.2933	-113.955	2394.97	LRF	WSS	3	11563.5
357	D_CoR	44.2933	-113.954	2420.45	LRF	WSS	3	11586.7
358	P_CoR	44.2925	-113.955	2375.34	LRF	WSS	3	11641.9
359	P_CoR	44.2923	-113.954	2387.19	LRF	WSS	3	11667
360	P_CoR	44.292	-113.954	2391.77	LRF	WSS	3	11692.7
364	P_CoR	44.2915	-113.954	2388.37	LRF	WSS	3	11744.7
367	P_CoR	44.2903	-113.954	2359.89	LRF	WSS	3	11851.2
369	P_CoR	44.2897	-113.954	2355.51	LRF	WSS	3	11903.9
371	P_CoR	44.2894	-113.954	2349.51	LRF	WSS	3	11930.7
374	P_CoR	44.2889	-113.954	2334.82	LRF	WSS	3	11983.8
376	P_CoR	44.2886	-113.954	2326.41	LRF	WSS	3	12010.2
379	P_CoR	44.2884	-113.954	2328.45	LRF	WSS	3	12035.8
380	P_CoR	44.2882	-113.954	2325.35	LRF	WSS	3	12061.3
383	P_CoR	44.2879	-113.954	2319.32	LRF	WSS	3	12087.4
384	P_CoR	44.2877	-113.954	2319.19	LRF	WSS	3	12112.5
387	P_CoR	44.2874	-113.954	2320.68	LRF	WSS	3	12162.2
391	P_CoR	44.2869	-113.953	2311.34	LRF	WSS	3	12213.5
394	P_CoR	44.2867	-113.953	2322.18	LRF	WSS	3	12260.9
396	P_CoR	44.2866	-113.952	2333.51	LRF	WSS	3	12284
398	P_CoR	44.2865	-113.952	2336.51	LRF	WSS	3	12308
399	P_CoR	44.2864	-113.952	2341.36	LRF	WSS	3	12331.8
400	P_CoR	44.2863	-113.951	2345.26	LRF	WSS	3	12355.4
401	P_CoR	44.2862	-113.951	2348.36	LRF	WSS	3	12379.6
402	P_CoR	44.2862	-113.951	2363.38	LRF	WSS	3	12402.3
404	P_CoR	44.2859	-113.95	2363.64	LRF	WSS	3	12451.1
406	P_CoR	44.2858	-113.95	2374.82	LRF	WSS	3	12474.5
408	P_CoR	44.2856	-113.949	2372.12	LRF	WSS	3	12499.5
409	P_CoR	44.2855	-113.949	2370.25	LRF	WSS	3	12524.2
410	P_CoR	44.2852	-113.949	2360.07	LRF	WSS	3	12549.8
411	P_CoR	44.2851	-113.949	2357.3	LRF	WSS	3	12574.7
412	P_CoR	44.2849	-113.949	2353.86	LRF	WSS	3	12599.6
413	P_CoR	44.2847	-113.949	2352.88	LRF	WSS	3	12624.1
414	P_CoR	44.2846	-113.948	2349.91	LRF	WSS	3	12649
415	P_CoR	44.2844	-113.948	2345.77	LRF	WSS	3	12673.8
420	D_CoR	44.284	-113.946	2362.37	LRF	WSS	3	12792
495	Qfs	44.2445	-113.959	2415.22	LRF	TSS	5	16228.7
688	P_CoR	44.2381	-113.912	2465.74	LRF	TSS	5	18559.6
689	P_CoR	44.2378	-113.912	2467.59	LRF	TSS	5	18590.6
691	P_CoR	44.2375	-113.912	2474.48	LRF	TSS	5	18625.3
693	D_CoR	44.2372	-113.912	2479.15	LRF	TSS	5	18657.1
696	P_CoR	44.2373	-113.912	2485.02	LRF	TSS	5	18650.5
697	D_CoR	44.237	-113.912	2487.17	LRF	TSS	5	18684.8
699	P_CoR	44.2371	-113.911	2495.72	LRF	TSS	5	18676.5
700	D_CoR	44.2367	-113.912	2480.44	LRF	TSS	5	18717
701	P_CoR	44.2367	-113.911	2485.86	LRF	TSS	5	18713.1
704	P_CoR	44.2364	-113.911	2482.25	LRF	TSS	5	18745.4
705	P_CoR	44.2361	-113.911	2477.37	LRF	TSS	5	18779
706	P_CoR	44.2362	-113.911	2481.05	LRF	TSS	5	18776.6
710	P_CoR	44.236	-113.911	2488.64	LRF	TSS	5	18803.3
715	D_CoR	44.2356	-113.911	2497.97	LRF	TSS	5	18852.9
716	P_CoR	44.2357	-113.911	2503.53	LRF	TSS	5	18849.8
718	D_CoR	44.2357	-113.911	2507.49	LRF	TSS	5	18847.3
720	D_CoR	44.2354	-113.91	2497.7	LRF	TSS	5	18878.2
722	P_CoR	44.2355	-113.91	2503.09	LRF	TSS	5	18875.5
725	P_CoR	44.2352	-113.91	2492.8	LRF	TSS	5	18905.1
728	D_CoR	44.235	-113.91	2484.75	LRF	TSS	5	18933
731	P_CoR	44.2349	-113.91	2483.38	LRF	TSS	5	18955.5
732	D_CoR	44.2345	-113.91	2463.65	LRF	TSS	5	18992.4
734	D_CoR	44.2342	-113.91	2451.96	LRF	TSS	5	19026.8
735	D_CoR	44.2342	-113.91	2453.47	LRF	TSS	5	19024
737	D_CoR	44.2338	-113.91	2439.73	LRF	TSS	5	19061.6
738	D_CoR	44.2339	-113.91	2441.09	LRF	TSS	5	19058.9
740	D_CoR	44.2337	-113.91	2436.53	LRF	TSS	5	19083.9
763	P_CoR	44.2248	-113.903	2599.82	LRF	TSS	6	20209.8
764	D_CoR	44.2244	-113.903	2576.44	LRF	TSS	6	20231.9
765	P_CoR	44.2245	-113.903	2582.43	LRF	TSS	6	20232.8
766	D_CoR	44.2241	-113.903	2560.97	LRF	TSS	6	20255.3
767	P_CoR	44.2238	-113.903	2550.29	LRF	TSS	6	20279.1
768	P_CoR	44.2239	-113.903	2552.84	LRF	TSS	6	20279.5
769	P_CoR	44.2236	-113.903	2546.42	LRF	TSS	6	20303.2
770	P_CoR	44.2236	-113.903	2549.05	LRF	TSS	6	20303.7
771	P_CoR	44.2234	-113.903	2540.63	LRF	TSS	6	20327.9
772	D_CoR	44.2231	-113.903	2539.84	LRF	TSS	6	20352
773	D_CoR	44.2229	-113.903	2546.16	LRF	TSS	6	20376.2
774	D_CoR	44.2226	-113.903	2566.15	LRF	TSS	6	20427.3
775	P_CoR	44.2226	-113.903	2571.75	LRF	TSS	6	20428.1
777	D_CoR	44.2221	-113.902	2566.18	LRF	TSS	6	20476.8
778	P_CoR	44.2222	-113.902	2575.03	LRF	TSS	6	20477.9
780	P_CoR	44.222	-113.902	2579	LRF	TSS	6	20503.3
781	D_CoR	44.2218	-113.902	2574.32	LRF	TSS	6	20528
782	P_CoR	44.2218	-113.902	2578.95	LRF	TSS	6	20528.6
783	D_CoR	44.2214	-113.902	2561.99	LRF	TSS	6	20550.3
785	P_CoR	44.2217	-113.902	2580.59	LRF	TSS	6	20554.1
786	D_CoR	44.2213	-113.902	2563.62	LRF	TSS	6	20575.5
787	P_CoR	44.2215	-113.901	2581.45	LRF	TSS	6	20579.4
788	D_CoR	44.2211	-113.902	2564.2	LRF	TSS	6	20600.8
789	D_CoR	44.2207	-113.901	2575.58	LRF	TSS	6	20651.5
790	D_CoR	44.2206	-113.901	2578.38	LRF	TSS	6	20676.9
791	D_CoR	44.2203	-113.901	2577.07	LRF	TSS	6	20701.5
792	P_CoR	44.2206	-113.9	2609.06	LRF	TSS	6	20706.3
793	P_CoR	44.2204	-113.9	2606.69	LRF	TSS	6	20730.9
794	P_CoR	44.2201	-113.9	2596.51	LRF	TSS	6	20754.7
796	D_CoR	44.2198	-113.9	2579.48	LRF	TSS	6	20777.8
798	P_CoR	44.2199	-113.9	2582.41	LRF	TSS	6	20778.2
799	P_CoR	44.2196	-113.9	2565.99	LRF	TSS	6	20801.8
800	P_CoR	44.2193	-113.9	2554.2	LRF	TSS	6	20826
801	P_CoR	44.1924	-113.885	2144.69	LRF	TSS	7	24040.7
802	P_CoR	44.1922	-113.885	2142.89	LRF	TSS	7	24065
803	P_CoR	44.192	-113.884	2141.79	LRF	TSS	7	24089.6
804	P_CoR	44.1919	-113.884	2143.39	LRF	TSS	7	24112.9
805	P_CoR	44.1917	-113.884	2141.19	LRF	TSS	7	24139.3
806	P_CoR	44.1915	-113.884	2140.43	LRF	TSS	7	24164.5
807	P_CoR	44.1913	-113.884	2135.81	LRF	TSS	7	24190.5
809	P_CoR	44.1911	-113.883	2138.22	LRF	TSS	7	24233.9
812	P_CoR	44.191	-113.883	2135.17	LRF	TSS	7	24255.7
818	P_CoR	44.1904	-113.881	2141.58	LRF	TSS	7	24369.1
820	P_CoR	44.1903	-113.881	2144.78	LRF	TSS	7	24392.5
823	P_CoR	44.1901	-113.88	2159.14	LRF	TSS	7	24436.7
825	P_CoR	44.19	-113.88	2163.83	LRF	TSS	7	24460.5
827	P_CoR	44.1898	-113.88	2168.37	LRF	TSS	7	24485.3
830	P_CoR	44.1894	-113.88	2176.35	LRF	TSS	7	24535.5
831	P_CoR	44.1889	-113.88	2152.18	LRF	TSS	7	24570.4
833	P_CoR	44.1892	-113.88	2172.15	LRF	TSS	7	24561.7
834	P_CoR	44.1887	-113.88	2149.1	LRF	TSS	7	24597
836	P_CoR	44.189	-113.879	2166.53	LRF	TSS	7	24588.5
837	P_CoR	44.1885	-113.88	2147.99	LRF	TSS	7	24623.7
839	P_CoR	44.1887	-113.879	2163.25	LRF	TSS	7	24615.3
840	P_CoR	44.1883	-113.88	2147.33	LRF	TSS	7	24649.7
842	P_CoR	44.1883	-113.879	2153.88	LRF	TSS	7	24647.1
844	P_CoR	44.1881	-113.879	2150.11	LRF	TSS	7	24674.4
845	P_CoR	44.1876	-113.88	2137.49	LRF	TSS	7	24709.2
846	P_CoR	44.1874	-113.88	2136.17	LRF	TSS	7	24737.2
847	P_CoR	44.187	-113.88	2125.21	LRF	TSS	7	24766.5
848	P_CoR	44.1868	-113.879	2123.3	LRF	TSS	7	24794.3
850	P_CoR	44.1856	-113.88	2098.42	LRF	TSS	7	24893.1
852	P_CoR	44.1854	-113.88	2101.72	LRF	TSS	7	24918.8
854	P_CoR	44.1852	-113.88	2107.65	LRF	TSS	7	24943.5
856	P_CoR	44.185	-113.879	2117.68	LRF	TSS	7	24968.1
857	P_CoR	44.1847	-113.879	2121.81	LRF	TSS	7	24997.4
858	P_CoR	44.1697	-113.873	2181.42	LRF	TSS	8	26707.1
859	P_CoR	44.1695	-113.873	2184.14	LRF	TSS	8	26730.9
860	D_CoR	44.1694	-113.872	2185.78	LRF	TSS	8	26755.6
861	D_CoR	44.1686	-113.873	2144.97	LRF	TSS	8	26801.7
862	D_CoR	44.1692	-113.872	2185.72	LRF	TSS	8	26780.9
863	P_CoR	44.1693	-113.872	2198.19	LRF	TSS	8	26776.7
864	D_CoR	44.1686	-113.873	2153.03	LRF	TSS	8	26819.4
865	P_CoR	44.1691	-113.872	2195.83	LRF	TSS	8	26802.4
866	D_CoR	44.1681	-113.873	2141.15	LRF	TSS	8	26853.2
867	P_CoR	44.1683	-113.873	2147.23	LRF	TSS	8	26846.7
868	P_CoR	44.1689	-113.872	2193.82	LRF	TSS	8	26827.2
869	D_CoR	44.168	-113.873	2143.14	LRF	TSS	8	26876.3
871	P_CoR	44.1681	-113.873	2145.73	LRF	TSS	8	26873.9
872	P_CoR	44.1687	-113.872	2181.61	LRF	TSS	8	26854.7
874	P_CoR	44.1679	-113.872	2146.33	LRF	TSS	8	26898.4
875	P_CoR	44.1683	-113.872	2161.65	LRF	TSS	8	26885.9
876	D_CoR	44.1674	-113.873	2140.79	LRF	TSS	8	26935.9
878	D_CoR	44.1672	-113.873	2141.65	LRF	TSS	8	26960.1
879	D_CoR	44.1676	-113.872	2144.96	LRF	TSS	8	26946.8
880	P_CoR	44.1676	-113.872	2147.3	LRF	TSS	8	26945.7
881	D_CoR	44.1671	-113.872	2143.61	LRF	TSS	8	26981.6
882	D_CoR	44.1673	-113.872	2144.46	LRF	TSS	8	26973.5
883	D_CoR	44.1674	-113.872	2146.26	LRF	TSS	8	26971.9
885	P_CoR	44.1674	-113.872	2148.3	LRF	TSS	8	26970.8
886	D_CoR	44.167	-113.872	2144.84	LRF	TSS	8	27003.2
887	D_CoR	44.1672	-113.872	2148.81	LRF	TSS	8	26997.6
888	P_CoR	44.1672	-113.872	2149.78	LRF	TSS	8	26996.8
889	P_CoR	44.167	-113.872	2148.29	LRF	TSS	8	27023.9
892	P_CoR	44.1668	-113.871	2147.68	LRF	TSS	8	27048.8
893	D_CoR	44.1665	-113.871	2144.22	LRF	TSS	8	27077.6
895	D_CoR	44.1664	-113.871	2144.58	LRF	TSS	8	27100.4
896	P_CoR	44.1665	-113.871	2148.93	LRF	TSS	8	27096.8
899	P_CoR	44.1662	-113.871	2148.57	LRF	TSS	8	27122.7
901	P_CoR	44.1661	-113.871	2149.3	LRF	TSS	8	27147.8
902	D_CoR	44.1659	-113.871	2149.17	LRF	TSS	8	27173.5
904	P_CoR	44.1659	-113.87	2152.22	LRF	TSS	8	27172
905	D_CoR	44.1657	-113.87	2147.49	LRF	TSS	8	27198.7
906	D_CoR	44.1657	-113.87	2149.69	LRF	TSS	8	27196.6
907	P_CoR	44.1658	-113.87	2152.27	LRF	TSS	8	27194.4
908	D_CoR	44.1655	-113.87	2148.34	LRF	TSS	8	27222.2
909	D_CoR	44.1656	-113.87	2149.47	LRF	TSS	8	27219
910	D_CoR	44.1657	-113.87	2150.72	LRF	TSS	8	27217.4
912	P_CoR	44.1657	-113.87	2152.78	LRF	TSS	8	27215.8
913	D_CoR	44.1654	-113.87	2149.07	LRF	TSS	8	27245.4
914	D_CoR	44.1654	-113.87	2150.16	LRF	TSS	8	27243.7
915	D_CoR	44.1655	-113.87	2150.23	LRF	TSS	8	27242.4
916	D_CoR	44.1655	-113.87	2151.43	LRF	TSS	8	27240.2
917	P_CoR	44.1656	-113.87	2152.99	LRF	TSS	8	27238.8
918	D_CoR	44.1653	-113.87	2150.69	LRF	TSS	8	27268.7
919	D_CoR	44.1653	-113.87	2150.9	LRF	TSS	8	27267
920	D_CoR	44.1653	-113.869	2150.41	LRF	TSS	8	27266.1
921	P_CoR	44.1654	-113.869	2153.11	LRF	TSS	8	27262.8
923	D_CoR	44.1651	-113.869	2150.86	LRF	TSS	8	27292.3
924	D_CoR	44.1651	-113.869	2150.81	LRF	TSS	8	27291.7
925	D_CoR	44.1652	-113.869	2151.3	LRF	TSS	8	27289.1
926	P_CoR	44.1653	-113.869	2153.72	LRF	TSS	8	27287.2
928	D_CoR	44.165	-113.869	2150.58	LRF	TSS	8	27315.4
929	D_CoR	44.165	-113.869	2150.11	LRF	TSS	8	27314.5
930	P_CoR	44.1651	-113.869	2153.02	LRF	TSS	8	27312
931	D_CoR	44.1648	-113.869	2150.96	LRF	TSS	8	27339.2
932	P_CoR	44.1649	-113.869	2154.13	LRF	TSS	8	27335.6
933	D_CoR	44.1647	-113.869	2151.87	LRF	TSS	8	27363.5
934	D_CoR	44.1647	-113.869	2152.68	LRF	TSS	8	27362
935	D_CoR	44.1647	-113.869	2152.51	LRF	TSS	8	27361
936	P_CoR	44.1648	-113.868	2154.38	LRF	TSS	8	27359.2
937	D_CoR	44.1645	-113.868	2150.7	LRF	TSS	8	27388.1
938	D_CoR	44.1646	-113.868	2152.68	LRF	TSS	8	27385.9
939	P_CoR	44.1646	-113.868	2154.39	LRF	TSS	8	27384.8
941	P_CoR	44.1644	-113.868	2152.75	LRF	TSS	8	27410.4
942	D_CoR	44.1641	-113.868	2149.91	LRF	TSS	8	27437.5
944	P_CoR	44.1642	-113.868	2152.75	LRF	TSS	8	27435
945	P_CoR	44.1638	-113.868	2150.16	LRF	TSS	8	27485
946	P_CoR	44.1637	-113.867	2149.12	LRF	TSS	8	27509.5
947	D_CoR	44.1634	-113.867	2147.2	LRF	TSS	8	27537
948	P_CoR	44.1635	-113.867	2150.78	LRF	TSS	8	27534.9
949	D_CoR	44.1631	-113.867	2148.43	LRF	TSS	8	27564.7
950	D_CoR	44.1632	-113.867	2148.4	LRF	TSS	8	27562.6
951	P_CoR	44.1633	-113.867	2150.68	LRF	TSS	8	27559.9
952	D_CoR	44.163	-113.867	2147.96	LRF	TSS	8	27588.3
953	P_CoR	44.163	-113.867	2148.8	LRF	TSS	8	27587
954	P_CoR	44.1631	-113.867	2150.56	LRF	TSS	8	27585.4
955	D_CoR	44.1631	-113.867	2151.5	LRF	TSS	8	27584.5
956	P_CoR	44.1628	-113.867	2148.83	LRF	TSS	8	27612.7
957	D_CoR	44.1629	-113.867	2151.16	LRF	TSS	8	27610.8
958	D_CoR	44.1623	-113.867	2145.74	LRF	TSS	8	27647.8
959	D_CoR	44.1625	-113.867	2146.96	LRF	TSS	8	27643.4
960	D_CoR	44.1626	-113.867	2146.8	LRF	TSS	8	27640.5
962	P_CoR	44.1626	-113.867	2149.19	LRF	TSS	8	27638.7
963	D_CoR	44.1622	-113.867	2145.17	LRF	TSS	8	27671
964	D_CoR	44.1623	-113.867	2145.54	LRF	TSS	8	27667.8
966	P_CoR	44.1624	-113.867	2148.14	LRF	TSS	8	27664.8
967	D_CoR	44.1621	-113.867	2143.99	LRF	TSS	8	27694.1
968	D_CoR	44.1621	-113.867	2144.05	LRF	TSS	8	27693.9
970	P_CoR	44.1622	-113.866	2146.48	LRF	TSS	8	27690.6
972	P_CoR	44.162	-113.866	2147.24	LRF	TSS	8	27715.7
973	P_CoR	44.1618	-113.866	2146.15	LRF	TSS	8	27740.9
974	D_CoR	44.1613	-113.866	2140.57	LRF	TSS	8	27777.6
975	D_CoR	44.1613	-113.866	2141.47	LRF	TSS	8	27775.1
977	P_CoR	44.1616	-113.866	2144.72	LRF	TSS	8	27767
978	D_CoR	44.1611	-113.866	2141.26	LRF	TSS	8	27800.2
979	P_CoR	44.1614	-113.866	2144.42	LRF	TSS	8	27792.4
980	D_CoR	44.1609	-113.866	2140.72	LRF	TSS	8	27825.8
981	P_CoR	44.1612	-113.866	2144.29	LRF	TSS	8	27817.1
983	D_CoR	44.1607	-113.866	2139.3	LRF	TSS	8	27851.7
984	D_CoR	44.1608	-113.866	2140.68	LRF	TSS	8	27848.8
985	D_CoR	44.161	-113.865	2143.1	LRF	TSS	8	27842.3
986	D_CoR	44.1604	-113.865	2138.01	LRF	TSS	8	27899.8
987	D_CoR	44.1605	-113.865	2138.89	LRF	TSS	8	27897.8
988	P_CoR	44.1606	-113.865	2140.22	LRF	TSS	8	27893
989	D_CoR	44.1603	-113.865	2137.42	LRF	TSS	8	27923.6
990	P_CoR	44.1605	-113.865	2140.47	LRF	TSS	8	27916.1
991	D_CoR	44.16	-113.865	2135.99	LRF	TSS	8	27950.2
992	P_CoR	44.1603	-113.865	2138.62	LRF	TSS	8	27942.1
993	D_CoR	44.1599	-113.865	2136.48	LRF	TSS	8	27971.9
994	P_CoR	44.1601	-113.865	2137.53	LRF	TSS	8	27967.3
996	D_CoR	44.1601	-113.865	2139.01	LRF	TSS	8	27966.5
997	D_CoR	44.1597	-113.865	2135.14	LRF	TSS	8	27997.6
998	D_CoR	44.1595	-113.865	2133.82	LRF	TSS	8	28023.4
1000	D_CoR	44.1597	-113.864	2140.36	LRF	TSS	8	28015.7
1002	D_CoR	44.1593	-113.864	2137.99	LRF	TSS	8	28068.9
1003	D_CoR	44.1594	-113.864	2139.88	LRF	TSS	8	28066
1004	D_CoR	44.1594	-113.864	2141.58	LRF	TSS	8	28063.4
1005	D_CoR	44.1591	-113.864	2140.28	LRF	TSS	8	28094
1006	D_CoR	44.1592	-113.864	2142.12	LRF	TSS	8	28090.7
1007	D_CoR	44.1592	-113.864	2142.59	LRF	TSS	8	28089.9
1008	D_CoR	44.1588	-113.864	2131.34	LRF	TSS	8	28124
1010	P_CoR	44.1589	-113.864	2141.41	LRF	TSS	8	28118
1011	D_CoR	44.159	-113.863	2143.93	LRF	TSS	8	28114.7
1012	P_CoR	44.1588	-113.863	2141.15	LRF	TSS	8	28141.8
1013	D_CoR	44.1589	-113.863	2142.93	LRF	TSS	8	28139.4
1014	P_CoR	44.1586	-113.863	2139.78	LRF	TSS	8	28165.4
1015	D_CoR	44.1582	-113.863	2132.91	LRF	TSS	8	28198
1016	P_CoR	44.1585	-113.863	2140.72	LRF	TSS	8	28188.2
1018	D_CoR	44.158	-113.863	2135.69	LRF	TSS	8	28244.7
1019	P_CoR	44.1582	-113.862	2141.9	LRF	TSS	8	28237.5
1020	P_CoR	44.1578	-113.862	2145.35	LRF	TSS	8	28287.3
1021	D_CoR	44.1573	-113.862	2144.57	LRF	TSS	8	28341.3
1023	D_CoR	44.1569	-113.862	2144.37	LRF	TSS	8	28393.7
1024	P_CoR	44.1569	-113.862	2146.95	LRF	TSS	8	28392.4
1025	D_CoR	44.1573	-113.861	2164.82	LRF	TSS	8	28378
1026	P_CoR	44.1567	-113.861	2150.18	LRF	TSS	8	28416.5
1028	P_CoR	44.1564	-113.861	2156.12	LRF	TSS	8	28464.8
1029	P_CoR	44.1562	-113.861	2153.01	LRF	TSS	8	28489.8
1031	P_CoR	44.156	-113.861	2149.17	LRF	TSS	8	28515.9
1032	D_CoR	44.1558	-113.861	2145.98	LRF	TSS	8	28543.3
1033	D_CoR	44.1558	-113.86	2146.56	LRF	TSS	8	28542.7
1034	P_CoR	44.1558	-113.86	2149.99	LRF	TSS	8	28541.4
1036	D_CoR	44.1561	-113.86	2159.17	LRF	TSS	8	28531.9
1037	D_CoR	44.1568	-113.859	2184.45	LRF	TSS	8	28508.2
1038	D_CoR	44.1569	-113.859	2189.94	LRF	TSS	8	28506
1040	P_CoR	44.1556	-113.86	2147.93	LRF	TSS	8	28567.9
1041	D_CoR	44.156	-113.86	2162.52	LRF	TSS	8	28554.8
1042	D_CoR	44.1562	-113.859	2170.18	LRF	TSS	8	28547.9
1043	D_CoR	44.1568	-113.858	2190.4	LRF	TSS	8	28528.6
1044	P_CoR	44.1554	-113.86	2145.09	LRF	TSS	8	28592.9
1045	D_CoR	44.1559	-113.859	2165.43	LRF	TSS	8	28576.2
1046	D_CoR	44.1559	-113.859	2167.08	LRF	TSS	8	28575.4
1047	D_CoR	44.156	-113.859	2170.66	LRF	TSS	8	28573.3
1048	D_CoR	44.1561	-113.859	2176.6	LRF	TSS	8	28569
1049	D_CoR	44.1568	-113.858	2191.22	LRF	TSS	8	28549
1051	P_CoR	44.1552	-113.86	2152.45	LRF	TSS	8	28617.6
1052	D_CoR	44.1556	-113.859	2150.87	LRF	TSS	8	28606.4
1053	D_CoR	44.1559	-113.859	2170.56	LRF	TSS	8	28595.8
1054	D_CoR	44.1549	-113.86	2147.39	LRF	TSS	8	28647.1
1055	D_CoR	44.155	-113.86	2147.19	LRF	TSS	8	28644.2
1056	D_CoR	44.1551	-113.86	2151.43	LRF	TSS	8	28640.3
1057	P_CoR	44.1552	-113.86	2154.41	LRF	TSS	8	28638.5
1058	D_CoR	44.1556	-113.859	2154.07	LRF	TSS	8	28625.8
1059	D_CoR	44.1557	-113.859	2161.77	LRF	TSS	8	28621.9
1060	D_CoR	44.1557	-113.859	2164.37	LRF	TSS	8	28620.9
1061	D_CoR	44.1559	-113.858	2175.62	LRF	TSS	8	28616.2
1062	D_CoR	44.1549	-113.86	2150.07	LRF	TSS	8	28666
1063	D_CoR	44.155	-113.859	2150.9	LRF	TSS	8	28664.1
1064	D_CoR	44.155	-113.859	2152.14	LRF	TSS	8	28661.7
1065	P_CoR	44.1551	-113.859	2153.26	LRF	TSS	8	28660.4
1066	D_CoR	44.1555	-113.859	2153.6	LRF	TSS	8	28648.1
1067	D_CoR	44.1555	-113.859	2155.08	LRF	TSS	8	28647.2
1069	D_CoR	44.1555	-113.858	2158.31	LRF	TSS	8	28645.7
1070	D_CoR	44.1557	-113.858	2170.73	LRF	TSS	8	28639.1
1071	D_CoR	44.1549	-113.859	2152.94	LRF	TSS	8	28683.9
1072	D_CoR	44.1552	-113.858	2150.71	LRF	TSS	8	28674.2
1073	P_CoR	44.1556	-113.858	2162.98	LRF	TSS	8	28662.4
1074	D_CoR	44.1557	-113.858	2169.01	LRF	TSS	8	28659.8
1076	P_CoR	44.1554	-113.858	2158.17	LRF	TSS	8	28686.6
1078	D_CoR	44.1556	-113.857	2168.04	LRF	TSS	8	28682.3
1079	D_CoR	44.1558	-113.857	2182.41	LRF	TSS	8	28676.2
1080	D_CoR	44.1551	-113.858	2153.29	LRF	TSS	8	28715.6
1081	P_CoR	44.1553	-113.857	2160.24	LRF	TSS	8	28708.9
1082	D_CoR	44.1556	-113.857	2182.97	LRF	TSS	8	28699.5
1083	D_CoR	44.1557	-113.857	2185.13	LRF	TSS	8	28698.4
1084	D_CoR	44.155	-113.857	2154.16	LRF	TSS	8	28740
1085	D_CoR	44.1551	-113.857	2154.88	LRF	TSS	8	28736.9
1087	P_CoR	44.1552	-113.857	2162.36	LRF	TSS	8	28731.8
1088	D_CoR	44.1553	-113.857	2169.75	LRF	TSS	8	28728.6
1089	D_CoR	44.1556	-113.856	2192.33	LRF	TSS	8	28718.6
1090	D_CoR	44.1549	-113.857	2156.03	LRF	TSS	8	28762.1
1091	D_CoR	44.1549	-113.857	2155.92	LRF	TSS	8	28761.2
1092	P_CoR	44.1551	-113.857	2161.85	LRF	TSS	8	28756.3
1093	D_CoR	44.1551	-113.857	2168.24	LRF	TSS	8	28753.8
1094	D_CoR	44.1555	-113.856	2197.54	LRF	TSS	8	28740.9
1096	P_CoR	44.1549	-113.857	2164.7	LRF	TSS	8	28780.8
1097	D_CoR	44.1555	-113.856	2207.5	LRF	TSS	8	28760.5
1098	D_CoR	44.1542	-113.857	2159.35	LRF	TSS	8	28822.6
1099	D_CoR	44.1542	-113.857	2159.34	LRF	TSS	8	28821.4
1100	D_CoR	44.1544	-113.857	2157.84	LRF	TSS	8	28813.8
1101	D_CoR	44.1546	-113.857	2159.19	LRF	TSS	8	28807.8
1102	D_CoR	44.1546	-113.857	2160.35	LRF	TSS	8	28807.3
1103	P_CoR	44.1547	-113.856	2164.5	LRF	TSS	8	28805.4
1104	D_CoR	44.154	-113.857	2160.56	LRF	TSS	8	28846.6
1105	D_CoR	44.1545	-113.856	2162.33	LRF	TSS	8	28830.4
1106	P_CoR	44.1546	-113.856	2167.27	LRF	TSS	8	28828.2
1107	D_CoR	44.1552	-113.855	2214.6	LRF	TSS	8	28807.9
1108	D_CoR	44.1539	-113.857	2161.42	LRF	TSS	8	28870.8
1109	D_CoR	44.154	-113.857	2160.68	LRF	TSS	8	28866.1
1110	D_CoR	44.1541	-113.856	2159.03	LRF	TSS	8	28862.5
1111	D_CoR	44.1544	-113.856	2163.16	LRF	TSS	8	28853.9
1112	P_CoR	44.1545	-113.856	2166.77	LRF	TSS	8	28851.6
1113	D_CoR	44.1537	-113.857	2162.44	LRF	TSS	8	28894.5
1114	D_CoR	44.1537	-113.857	2162.39	LRF	TSS	8	28893.7
1115	D_CoR	44.1539	-113.856	2161.49	LRF	TSS	8	28889.8
1116	D_CoR	44.1539	-113.856	2161.07	LRF	TSS	8	28888.9
1117	D_CoR	44.1539	-113.856	2160.45	LRF	TSS	8	28887
1118	D_CoR	44.1541	-113.856	2160.43	LRF	TSS	8	28883.3
1120	P_CoR	44.1544	-113.855	2172.09	LRF	TSS	8	28872.3
1121	D_CoR	44.1534	-113.857	2164.16	LRF	TSS	8	28922.2
1122	D_CoR	44.1536	-113.856	2163.25	LRF	TSS	8	28917.7
1123	D_CoR	44.1536	-113.856	2163	LRF	TSS	8	28916.5
1124	D_CoR	44.1537	-113.856	2162.89	LRF	TSS	8	28914.2
1125	D_CoR	44.1538	-113.856	2162.23	LRF	TSS	8	28911.1
1126	D_CoR	44.1538	-113.856	2161.73	LRF	TSS	8	28909.8
1127	D_CoR	44.1539	-113.856	2161.97	LRF	TSS	8	28907.8
1128	D_CoR	44.1542	-113.855	2165.14	LRF	TSS	8	28898.4
1129	P_CoR	44.1543	-113.855	2171.96	LRF	TSS	8	28895.5
1130	D_CoR	44.1533	-113.856	2165.85	LRF	TSS	8	28946.6
1131	D_CoR	44.1533	-113.856	2165.3	LRF	TSS	8	28944.3
1132	D_CoR	44.1535	-113.856	2164.51	LRF	TSS	8	28940.8
1133	D_CoR	44.1537	-113.856	2163.72	LRF	TSS	8	28934.3
1134	D_CoR	44.1537	-113.856	2163.2	LRF	TSS	8	28932.1
1135	D_CoR	44.1538	-113.855	2163.63	LRF	TSS	8	28928.8
1136	P_CoR	44.1542	-113.855	2176.36	LRF	TSS	8	28916
1137	D_CoR	44.1548	-113.854	2221.19	LRF	TSS	8	28898.9
1138	D_CoR	44.1531	-113.856	2167.35	LRF	TSS	8	28970.3
1139	D_CoR	44.1532	-113.856	2166.47	LRF	TSS	8	28967.5
1140	D_CoR	44.1533	-113.856	2166.18	LRF	TSS	8	28964.8
1141	D_CoR	44.1534	-113.856	2165.8	LRF	TSS	8	28961.4
1142	D_CoR	44.1535	-113.856	2165.35	LRF	TSS	8	28958.4
1143	D_CoR	44.1535	-113.855	2165.22	LRF	TSS	8	28957.2
1144	D_CoR	44.1536	-113.855	2164.75	LRF	TSS	8	28954.3
1145	D_CoR	44.1537	-113.855	2164.84	LRF	TSS	8	28953.2
1146	D_CoR	44.154	-113.855	2169.39	LRF	TSS	8	28942.6
1147	D_CoR	44.1542	-113.854	2176.68	LRF	TSS	8	28938.1
1148	D_CoR	44.1542	-113.854	2179.54	LRF	TSS	8	28937.1
1149	P_CoR	44.1543	-113.854	2190.24	LRF	TSS	8	28933.1
1150	D_CoR	44.153	-113.856	2168.85	LRF	TSS	8	28993.9
1151	D_CoR	44.1531	-113.856	2167.86	LRF	TSS	8	28990.6
1152	D_CoR	44.1532	-113.856	2167.35	LRF	TSS	8	28987.2
1153	D_CoR	44.1533	-113.855	2167.09	LRF	TSS	8	28983.8
1154	D_CoR	44.1534	-113.855	2167.13	LRF	TSS	8	28980.3
1156	D_CoR	44.154	-113.854	2177.12	LRF	TSS	8	28961.1
1158	P_CoR	44.1542	-113.854	2189.64	LRF	TSS	8	28956.1
1159	D_CoR	44.1538	-113.854	2176.42	LRF	TSS	8	28987.1
1160	D_CoR	44.1539	-113.854	2178.4	LRF	TSS	8	28985.2
1161	D_CoR	44.154	-113.854	2184.12	LRF	TSS	8	28980.9
1162	P_CoR	44.1541	-113.854	2188.27	LRF	TSS	8	28979.8
1163	D_CoR	44.1529	-113.855	2171.13	LRF	TSS	8	29036.3
1164	P_CoR	44.1539	-113.853	2188.89	LRF	TSS	8	29003.7
1166	D_CoR	44.1534	-113.854	2174.93	LRF	TSS	8	29037.1
1167	P_CoR	44.1537	-113.853	2185.86	LRF	TSS	8	29029.3
1168	D_CoR	44.1542	-113.852	2228.64	LRF	TSS	8	29013.7
1169	D_CoR	44.1526	-113.855	2173.89	LRF	TSS	8	29082.7
1170	D_CoR	44.1532	-113.854	2173.98	LRF	TSS	8	29063.3
1172	P_CoR	44.1536	-113.853	2189.2	LRF	TSS	8	29053.1
1173	D_CoR	44.1541	-113.852	2235.96	LRF	TSS	8	29037
1174	D_CoR	44.1525	-113.854	2174.91	LRF	TSS	8	29106.4
1175	D_CoR	44.1528	-113.854	2175.51	LRF	TSS	8	29094.1
1176	D_CoR	44.1531	-113.853	2176	LRF	TSS	8	29085.9
1177	D_CoR	44.1533	-113.853	2180.45	LRF	TSS	8	29081.5
1178	P_CoR	44.1534	-113.853	2190.05	LRF	TSS	8	29077.8
1179	D_CoR	44.1539	-113.852	2238.04	LRF	TSS	8	29061.7
1180	D_CoR	44.1523	-113.854	2176.41	LRF	TSS	8	29129.9
1181	D_CoR	44.1531	-113.853	2182.3	LRF	TSS	8	29105.4
1183	D_CoR	44.1532	-113.853	2188.77	LRF	TSS	8	29103
1184	D_CoR	44.1533	-113.853	2196.1	LRF	TSS	8	29100.8
1185	D_CoR	44.1537	-113.852	2238.33	LRF	TSS	8	29086.6
1186	D_CoR	44.1518	-113.854	2178.26	LRF	TSS	8	29163.7
1187	D_CoR	44.1521	-113.854	2178.02	LRF	TSS	8	29155.7
1188	D_CoR	44.1524	-113.853	2179.44	LRF	TSS	8	29147.3
1189	D_CoR	44.1528	-113.853	2179.68	LRF	TSS	8	29134.4
1190	P_CoR	44.153	-113.852	2191.37	LRF	TSS	8	29126.8
1191	D_CoR	44.1531	-113.852	2195.98	LRF	TSS	8	29125.5
1192	D_CoR	44.1535	-113.852	2236.56	LRF	TSS	8	29112
1193	D_CoR	44.1517	-113.854	2179.63	LRF	TSS	8	29187.6
1194	D_CoR	44.152	-113.854	2179.23	LRF	TSS	8	29179.4
1195	D_CoR	44.1525	-113.853	2181.36	LRF	TSS	8	29161.2
1196	D_CoR	44.1526	-113.853	2181.77	LRF	TSS	8	29159.1
1197	D_CoR	44.1528	-113.852	2188.83	LRF	TSS	8	29152.1
1198	D_CoR	44.1529	-113.852	2197.42	LRF	TSS	8	29149.6
1199	D_CoR	44.1534	-113.851	2236.44	LRF	TSS	8	29136.5
1200	D_CoR	44.1522	-113.853	2183.34	LRF	TSS	8	29191.6
1201	D_CoR	44.1525	-113.852	2184.64	LRF	TSS	8	29182.3
1202	P_CoR	44.1527	-113.852	2194.21	LRF	TSS	8	29174.8
1203	D_CoR	44.1528	-113.852	2202.11	LRF	TSS	8	29172.6
1204	D_CoR	44.1531	-113.851	2232.18	LRF	TSS	8	29162.6
1205	D_CoR	44.1517	-113.853	2183.14	LRF	TSS	8	29226
1206	D_CoR	44.152	-113.853	2185.4	LRF	TSS	8	29215.5
1207	D_CoR	44.1523	-113.852	2186.57	LRF	TSS	8	29206.9
1209	P_CoR	44.1526	-113.852	2196.91	LRF	TSS	8	29198.8
1210	D_CoR	44.153	-113.851	2235.46	LRF	TSS	8	29186
1211	D_CoR	44.1516	-113.853	2185.56	LRF	TSS	8	29248.9
1212	D_CoR	44.1519	-113.852	2187.59	LRF	TSS	8	29238.3
1213	D_CoR	44.1522	-113.852	2188.65	LRF	TSS	8	29230.8
1214	D_CoR	44.1523	-113.852	2192.99	LRF	TSS	8	29225.6
1215	D_CoR	44.1524	-113.852	2195.43	LRF	TSS	8	29224.3
1216	P_CoR	44.1524	-113.851	2200.79	LRF	TSS	8	29222.8
1217	D_CoR	44.1518	-113.852	2189.96	LRF	TSS	8	29261.7
1218	D_CoR	44.1521	-113.852	2191.13	LRF	TSS	8	29253.3
1219	D_CoR	44.1522	-113.851	2195.72	LRF	TSS	8	29249.7
1221	P_CoR	44.1522	-113.851	2199.96	LRF	TSS	8	29248.5
1222	D_CoR	44.1513	-113.852	2189.65	LRF	TSS	8	29295.2
1223	D_CoR	44.1516	-113.852	2191.8	LRF	TSS	8	29285.5
1224	P_CoR	44.1521	-113.851	2200.88	LRF	TSS	8	29272.4
1226	D_CoR	44.1525	-113.85	2238.63	LRF	TSS	8	29258.7
1227	D_CoR	44.1512	-113.852	2192.03	LRF	TSS	8	29317.1
1228	D_CoR	44.1514	-113.852	2193.48	LRF	TSS	8	29311.7
1229	D_CoR	44.1515	-113.852	2193.93	LRF	TSS	8	29310
1230	D_CoR	44.1515	-113.851	2194.14	LRF	TSS	8	29308.3
1231	D_CoR	44.1516	-113.851	2194.33	LRF	TSS	8	29307
1232	P_CoR	44.1519	-113.851	2204.74	LRF	TSS	8	29296.1
1234	D_CoR	44.1523	-113.85	2230.24	LRF	TSS	8	29284.7
1235	D_CoR	44.1512	-113.852	2194.54	LRF	TSS	8	29338.5
1236	D_CoR	44.1513	-113.851	2195.8	LRF	TSS	8	29333.8
1237	P_CoR	44.1518	-113.851	2204.81	LRF	TSS	8	29320.3
1238	D_CoR	44.1522	-113.85	2236.1	LRF	TSS	8	29308.6
1239	D_CoR	44.151	-113.851	2195.44	LRF	TSS	8	29364.7
1240	D_CoR	44.151	-113.851	2195.96	LRF	TSS	8	29362.9
1241	D_CoR	44.1512	-113.851	2198.26	LRF	TSS	8	29356.4
1242	D_CoR	44.1513	-113.851	2198.94	LRF	TSS	8	29354.5
1243	D_CoR	44.1514	-113.851	2199.9	LRF	TSS	8	29351.6
1245	D_CoR	44.152	-113.85	2238.46	LRF	TSS	8	29333
1246	D_CoR	44.1512	-113.851	2202.21	LRF	TSS	8	29376
1247	D_CoR	44.1513	-113.85	2202.63	LRF	TSS	8	29374.6
1248	D_CoR	44.1513	-113.85	2202.91	LRF	TSS	8	29373.2
1249	D_CoR	44.1513	-113.85	2203.12	LRF	TSS	8	29372.6
1250	D_CoR	44.1513	-113.85	2203.54	LRF	TSS	8	29372.3
1251	P_CoR	44.1515	-113.85	2209.09	LRF	TSS	8	29367.2
1252	D_CoR	44.1508	-113.851	2200.71	LRF	TSS	8	29407.7
1253	D_CoR	44.1511	-113.85	2204.9	LRF	TSS	8	29399.5
1254	D_CoR	44.1511	-113.85	2204.72	LRF	TSS	8	29398.4
1255	D_CoR	44.1512	-113.85	2205.01	LRF	TSS	8	29397.1
1257	P_CoR	44.1513	-113.85	2210.24	LRF	TSS	8	29392
1258	D_CoR	44.1515	-113.85	2220.1	LRF	TSS	8	29387.7
1259	D_CoR	44.1515	-113.85	2222.19	LRF	TSS	8	29386.9
1260	D_CoR	44.151	-113.85	2205.99	LRF	TSS	8	29422.5
1261	P_CoR	44.1512	-113.85	2211.64	LRF	TSS	8	29416.2
1263	D_CoR	44.1505	-113.85	2200.88	LRF	TSS	8	29456
1264	D_CoR	44.1507	-113.85	2204.53	LRF	TSS	8	29448.5
1265	D_CoR	44.1508	-113.85	2205.06	LRF	TSS	8	29447.6
1266	D_CoR	44.1508	-113.85	2205.73	LRF	TSS	8	29445.9
1268	P_CoR	44.151	-113.849	2213.26	LRF	TSS	8	29440.7
1269	D_CoR	44.1503	-113.85	2200.07	LRF	TSS	8	29480.3
1270	D_CoR	44.1504	-113.85	2201.05	LRF	TSS	8	29478.1
1271	D_CoR	44.1506	-113.85	2202.97	LRF	TSS	8	29473.5
1272	P_CoR	44.1508	-113.849	2212.52	LRF	TSS	8	29465.5
1274	D_CoR	44.1504	-113.849	2201.25	LRF	TSS	8	29497.3
1275	D_CoR	44.1505	-113.849	2203.2	LRF	TSS	8	29494.3
1277	P_CoR	44.1507	-113.849	2214.93	LRF	TSS	8	29489.9
1278	D_CoR	44.1503	-113.849	2201.27	LRF	TSS	8	29521.5
1280	P_CoR	44.1504	-113.849	2212.22	LRF	TSS	8	29516.4
1281	D_CoR	44.1507	-113.849	2232.27	LRF	TSS	8	29508.9
1282	D_CoR	44.15	-113.849	2200.91	LRF	TSS	8	29548.8
1283	P_CoR	44.1502	-113.849	2214.61	LRF	TSS	8	29541.5
1285	D_CoR	44.1498	-113.849	2203.28	LRF	TSS	8	29575.1
1286	D_CoR	44.15	-113.849	2213.67	LRF	TSS	8	29567.7
1287	P_CoR	44.15	-113.849	2216.91	LRF	TSS	8	29566.8
1288	D_CoR	44.1504	-113.848	2247.36	LRF	TSS	8	29555.5
1289	D_CoR	44.1495	-113.849	2203.74	LRF	TSS	8	29601.2
1290	D_CoR	44.1496	-113.849	2204.52	LRF	TSS	8	29600.6
1291	P_CoR	44.1498	-113.849	2214.45	LRF	TSS	8	29593.9
1292	D_CoR	44.1493	-113.849	2204.22	LRF	TSS	8	29627.3
1293	D_CoR	44.1494	-113.849	2206.08	LRF	TSS	8	29626
1294	D_CoR	44.1495	-113.848	2209.72	LRF	TSS	8	29621.5
1295	P_CoR	44.1496	-113.848	2215.68	LRF	TSS	8	29619.2
1296	D_CoR	44.1488	-113.849	2203.78	LRF	TSS	8	29664
1297	D_CoR	44.1492	-113.849	2204.97	LRF	TSS	8	29651.8
1298	D_CoR	44.1492	-113.849	2205.94	LRF	TSS	8	29651
1299	D_CoR	44.1493	-113.848	2208.73	LRF	TSS	8	29647.6
1300	P_CoR	44.1493	-113.848	2213.19	LRF	TSS	8	29646.1
1301	D_CoR	44.1494	-113.848	2219.18	LRF	TSS	8	29643.3
1302	D_CoR	44.1486	-113.849	2203.96	LRF	TSS	8	29687.8
1303	D_CoR	44.149	-113.848	2206.59	LRF	TSS	8	29675.1
1304	P_CoR	44.1491	-113.848	2211.54	LRF	TSS	8	29671.8
1305	D_CoR	44.1492	-113.848	2213.58	LRF	TSS	8	29670.6
1306	D_CoR	44.1488	-113.848	2207.57	LRF	TSS	8	29701.6
1307	D_CoR	44.1489	-113.848	2209.53	LRF	TSS	8	29699.1
1308	D_CoR	44.1489	-113.848	2210.18	LRF	TSS	8	29698.5
1309	D_CoR	44.1489	-113.848	2210.01	LRF	TSS	8	29697.5
1310	D_CoR	44.149	-113.848	2211.58	LRF	TSS	8	29696.1
1311	P_CoR	44.1491	-113.848	2216.02	LRF	TSS	8	29693.8
1312	D_CoR	44.1491	-113.848	2217.49	LRF	TSS	8	29693.1
1313	D_CoR	44.1492	-113.848	2222.49	LRF	TSS	8	29690.4
1314	D_CoR	44.1487	-113.848	2210.04	LRF	TSS	8	29722.9
1315	D_CoR	44.1488	-113.848	2210.39	LRF	TSS	8	29722.2
1316	D_CoR	44.1488	-113.848	2210.88	LRF	TSS	8	29721.7
1317	D_CoR	44.1488	-113.848	2212.18	LRF	TSS	8	29720.9
1318	D_CoR	44.1488	-113.848	2213.23	LRF	TSS	8	29720.2
1319	P_CoR	44.1489	-113.848	2217.3	LRF	TSS	8	29718.5
1320	P_CoR	44.1489	-113.848	2219.42	LRF	TSS	8	29716.7
1321	D_CoR	44.149	-113.847	2224.14	LRF	TSS	8	29714.1
1322	D_CoR	44.1486	-113.848	2208.39	LRF	TSS	8	29747.1
1324	D_CoR	44.1488	-113.847	2221.94	LRF	TSS	8	29740.4
1325	D_CoR	44.1488	-113.847	2222.18	LRF	TSS	8	29739.7
1326	D_CoR	44.1488	-113.847	2222.88	LRF	TSS	8	29738.9
1327	D_CoR	44.1489	-113.847	2224.38	LRF	TSS	8	29738.2
1328	D_CoR	44.1489	-113.847	2225.43	LRF	TSS	8	29737.8
1329	P_CoR	44.1489	-113.847	2227.42	LRF	TSS	8	29736.8
1330	P_CoR	44.1485	-113.847	2214.73	LRF	TSS	8	29767.8
1331	D_CoR	44.1486	-113.847	2218.42	LRF	TSS	8	29766.6
1332	D_CoR	44.1486	-113.847	2220.86	LRF	TSS	8	29765.1
1333	D_CoR	44.1486	-113.847	2221.4	LRF	TSS	8	29764.7
1334	D_CoR	44.1487	-113.847	2224.14	LRF	TSS	8	29762.7
1335	D_CoR	44.1487	-113.847	2225.98	LRF	TSS	8	29762
1336	D_CoR	44.1484	-113.847	2216.48	LRF	TSS	8	29790.4
1337	D_CoR	44.1485	-113.847	2220.05	LRF	TSS	8	29788.9
1338	P_CoR	44.1486	-113.847	2225.42	LRF	TSS	8	29786.6
1339	D_CoR	44.1476	-113.848	2203.91	LRF	TSS	8	29835.2
1340	D_CoR	44.1476	-113.848	2203.36	LRF	TSS	8	29833.8
1341	D_CoR	44.148	-113.847	2207.41	LRF	TSS	8	29821.9
1342	D_CoR	44.1482	-113.847	2213.58	LRF	TSS	8	29816.2
1343	P_CoR	44.1483	-113.847	2219.32	LRF	TSS	8	29812.2
1344	D_CoR	44.1474	-113.848	2204.72	LRF	TSS	8	29861.3
1345	D_CoR	44.1474	-113.848	2204.5	LRF	TSS	8	29859.2
1346	D_CoR	44.148	-113.847	2211.26	LRF	TSS	8	29841.5
1347	D_CoR	44.1481	-113.846	2214.99	LRF	TSS	8	29839
1349	P_CoR	44.1482	-113.846	2218.12	LRF	TSS	8	29837.2
1350	D_CoR	44.1473	-113.847	2205.07	LRF	TSS	8	29883.5
1351	D_CoR	44.1479	-113.846	2211.7	LRF	TSS	8	29864.9
1352	D_CoR	44.1479	-113.846	2213.4	LRF	TSS	8	29863.4
1353	P_CoR	44.148	-113.846	2215.86	LRF	TSS	8	29862.7
1354	D_CoR	44.1471	-113.847	2206.02	LRF	TSS	8	29908.1
1355	D_CoR	44.1474	-113.847	2208.85	LRF	TSS	8	29897.5
1356	D_CoR	44.1476	-113.846	2210.79	LRF	TSS	8	29893.5
1357	D_CoR	44.1478	-113.846	2214.45	LRF	TSS	8	29888
1359	P_CoR	44.1478	-113.846	2215.94	LRF	TSS	8	29887.3
1360	D_CoR	44.1469	-113.847	2206.92	LRF	TSS	8	29932.4
1361	D_CoR	44.1473	-113.846	2209.45	LRF	TSS	8	29921.6
1362	D_CoR	44.1474	-113.846	2212.2	LRF	TSS	8	29917.9
1363	D_CoR	44.1472	-113.846	2211.47	LRF	TSS	8	29943.5
1364	D_CoR	44.1472	-113.846	2211.54	LRF	TSS	8	29943.1
1365	D_CoR	44.1473	-113.846	2212.55	LRF	TSS	8	29941.5
1366	P_CoR	44.1474	-113.846	2216.9	LRF	TSS	8	29937.2
1368	D_CoR	44.147	-113.846	2209.22	LRF	TSS	8	29969
1369	D_CoR	44.147	-113.846	2210.31	LRF	TSS	8	29967.9
1370	D_CoR	44.1472	-113.846	2213.14	LRF	TSS	8	29964.4
1371	P_CoR	44.1472	-113.845	2217.28	LRF	TSS	8	29962.2
1372	D_CoR	44.1468	-113.846	2204.63	LRF	TSS	8	29993.9
1374	P_CoR	44.1471	-113.845	2218.07	LRF	TSS	8	29987.4
1375	D_CoR	44.1467	-113.845	2200.45	LRF	TSS	8	30018.5
1376	P_CoR	44.1468	-113.845	2212.36	LRF	TSS	8	30013.3
1378	D_CoR	44.1464	-113.845	2201.01	LRF	TSS	8	30044.7
1379	D_CoR	44.1465	-113.845	2201.03	LRF	TSS	8	30043.5
1380	D_CoR	44.1465	-113.845	2200.58	LRF	TSS	8	30041.9
1381	P_CoR	44.1466	-113.845	2202.3	LRF	TSS	8	30040.9
1383	P_CoR	44.1466	-113.845	2207.93	LRF	TSS	8	30038.8
1384	D_CoR	44.1463	-113.845	2200.24	LRF	TSS	8	30067.7
1385	P_CoR	44.1464	-113.845	2202.24	LRF	TSS	8	30065.9
1386	P_CoR	44.1461	-113.845	2201.09	LRF	TSS	8	30092.2
1387	D_CoR	44.1459	-113.845	2200.09	LRF	TSS	8	30119.9
1388	P_CoR	44.1457	-113.844	2207.81	LRF	TSS	8	30164.6
1389	D_CoR	44.1453	-113.844	2215.68	LRF	TSS	8	30195.8
1390	D_CoR	44.1453	-113.844	2218	LRF	TSS	8	30194.3
1391	D_CoR	44.1454	-113.844	2219.68	LRF	TSS	8	30193.4
1392	D_CoR	44.1454	-113.844	2222.51	LRF	TSS	8	30191.7
1393	D_CoR	44.1455	-113.844	2222.99	LRF	TSS	8	30190
1394	P_CoR	44.1455	-113.844	2220.73	LRF	TSS	8	30188
1395	D_CoR	44.1455	-113.844	2154.52	LRF	TSS	8	30182.5
1396	D_CoR	44.1455	-113.844	2157.71	LRF	TSS	8	30183.2
1397	D_CoR	44.1455	-113.844	2158.18	LRF	TSS	8	30183.4
1398	D_CoR	44.1452	-113.844	2158.4	LRF	TSS	8	30206.2
1399	D_CoR	44.1452	-113.844	2159.32	LRF	TSS	8	30206.5
1400	D_CoR	44.1452	-113.844	2160.27	LRF	TSS	8	30206.7
1401	D_CoR	44.1452	-113.844	2161.5	LRF	TSS	8	30207.1
1402	D_CoR	44.1453	-113.844	2162.78	LRF	TSS	8	30207.5
1403	D_CoR	44.1453	-113.844	2163.72	LRF	TSS	8	30207.7
1404	D_CoR	44.1453	-113.844	2170.58	LRF	TSS	8	30209.1
1405	P_CoR	44.1454	-113.844	2176.39	LRF	TSS	8	30211.4
1406	D_CoR	44.145	-113.844	2156.04	LRF	TSS	8	30230.3
1407	D_CoR	44.145	-113.844	2159.09	LRF	TSS	8	30231
1408	D_CoR	44.145	-113.844	2161.16	LRF	TSS	8	30231.6
1409	D_CoR	44.1451	-113.844	2163.98	LRF	TSS	8	30232.6
1410	D_CoR	44.1451	-113.844	2170.79	LRF	TSS	8	30234.2
1412	P_CoR	44.1453	-113.843	2181.47	LRF	TSS	8	30237
1413	D_CoR	44.1448	-113.844	2162.76	LRF	TSS	8	30256.7
1414	D_CoR	44.145	-113.844	2171.87	LRF	TSS	8	30259.8
1415	P_CoR	44.1451	-113.843	2184.07	LRF	TSS	8	30262.5
1416	D_CoR	44.1444	-113.845	2158.66	LRF	TSS	8	30275.4
1417	D_CoR	44.1444	-113.844	2158.3	LRF	TSS	8	30276.2
1418	D_CoR	44.1446	-113.844	2163.47	LRF	TSS	8	30281.5
1419	D_CoR	44.1448	-113.843	2171.22	LRF	TSS	8	30284.8
1420	D_CoR	44.1448	-113.843	2172.69	LRF	TSS	8	30285.1
1421	D_CoR	44.1448	-113.843	2179.23	LRF	TSS	8	30286.6
1422	P_CoR	44.1449	-113.843	2183.03	LRF	TSS	8	30287.2
1423	D_CoR	44.145	-113.843	2199.23	LRF	TSS	8	30290.5
1424	D_CoR	44.1442	-113.844	2159.95	LRF	TSS	8	30300.7
1425	D_CoR	44.1444	-113.844	2163.39	LRF	TSS	8	30306
1426	D_CoR	44.1445	-113.844	2167.13	LRF	TSS	8	30307.3
1427	D_CoR	44.1445	-113.843	2168.43	LRF	TSS	8	30307.9
1428	D_CoR	44.1446	-113.843	2173.53	LRF	TSS	8	30310.4
1429	P_CoR	44.1446	-113.843	2180.04	LRF	TSS	8	30311.7
1430	D_CoR	44.1448	-113.842	2206.93	LRF	TSS	8	30316.7
1431	D_CoR	44.144	-113.844	2161.47	LRF	TSS	8	30326
1432	D_CoR	44.1442	-113.844	2163.69	LRF	TSS	8	30330.4
1433	D_CoR	44.1442	-113.844	2164.66	LRF	TSS	8	30330.7
1434	D_CoR	44.1444	-113.843	2173.92	LRF	TSS	8	30335.3
1435	P_CoR	44.1444	-113.843	2181.18	LRF	TSS	8	30336.7
1436	D_CoR	44.1447	-113.842	2213.07	LRF	TSS	8	30342.5
1437	D_CoR	44.1438	-113.844	2163.22	LRF	TSS	8	30350.7
1438	D_CoR	44.144	-113.843	2167.62	LRF	TSS	8	30356.5
1439	D_CoR	44.1441	-113.843	2171.6	LRF	TSS	8	30358.8
1440	D_CoR	44.1442	-113.843	2174.14	LRF	TSS	8	30359.9
1441	P_CoR	44.1442	-113.843	2183.17	LRF	TSS	8	30361.9
1442	D_CoR	44.1445	-113.842	2215.23	LRF	TSS	8	30367.7
1443	D_CoR	44.1435	-113.844	2155.83	LRF	TSS	8	30373.5
1444	D_CoR	44.1436	-113.844	2164.29	LRF	TSS	8	30376.4
1445	D_CoR	44.1437	-113.844	2162.66	LRF	TSS	8	30378.2
1446	D_CoR	44.144	-113.843	2174.18	LRF	TSS	8	30385.1
1447	D_CoR	44.144	-113.843	2176.42	LRF	TSS	8	30385.7
1448	P_CoR	44.1441	-113.843	2183.4	LRF	TSS	8	30386.9
1449	D_CoR	44.1443	-113.842	2216.29	LRF	TSS	8	30392.8
1450	D_CoR	44.1433	-113.844	2156.04	LRF	TSS	8	30399.4
1451	D_CoR	44.1434	-113.844	2164.37	LRF	TSS	8	30401
1452	D_CoR	44.1435	-113.844	2164.44	LRF	TSS	8	30402.4
1453	D_CoR	44.1436	-113.843	2168.19	LRF	TSS	8	30406.1
1454	D_CoR	44.1438	-113.843	2176.3	LRF	TSS	8	30410.4
1456	P_CoR	44.1439	-113.842	2186.2	LRF	TSS	8	30412.2
1457	D_CoR	44.1441	-113.842	2220.76	LRF	TSS	8	30418.5
1458	D_CoR	44.1432	-113.844	2159.49	LRF	TSS	8	30425.3
1459	D_CoR	44.1434	-113.843	2170.78	LRF	TSS	8	30431.7
1460	D_CoR	44.1436	-113.842	2177.57	LRF	TSS	8	30435.2
1462	P_CoR	44.1437	-113.842	2187.66	LRF	TSS	8	30437.4
1463	D_CoR	44.1437	-113.842	2192.9	LRF	TSS	8	30438.2
1464	D_CoR	44.144	-113.841	2225.47	LRF	TSS	8	30444.3
1465	D_CoR	44.143	-113.843	2162.3	LRF	TSS	8	30450.9
1466	D_CoR	44.1432	-113.843	2173.09	LRF	TSS	8	30457
1467	D_CoR	44.1434	-113.842	2184.13	LRF	TSS	8	30461.5
1468	P_CoR	44.1435	-113.842	2192.24	LRF	TSS	8	30462.8
1469	D_CoR	44.1436	-113.842	2204.91	LRF	TSS	8	30465.1
1470	D_CoR	44.1437	-113.841	2214.77	LRF	TSS	8	30467
1471	D_CoR	44.1438	-113.841	2230.73	LRF	TSS	8	30469.9
1472	D_CoR	44.1431	-113.842	2175.23	LRF	TSS	8	30482.4
1474	D_CoR	44.1434	-113.842	2207.82	LRF	TSS	8	30490.2
1475	D_CoR	44.1435	-113.841	2224.96	LRF	TSS	8	30493.6
1476	D_CoR	44.1436	-113.841	2235.3	LRF	TSS	8	30495.4
1477	D_CoR	44.1429	-113.842	2178.71	LRF	TSS	8	30508
1479	P_CoR	44.1431	-113.842	2200.6	LRF	TSS	8	30513.7
1480	D_CoR	44.1433	-113.841	2227.65	LRF	TSS	8	30518.7
1481	D_CoR	44.1434	-113.841	2240.06	LRF	TSS	8	30520.9
1482	D_CoR	44.1425	-113.843	2170.14	LRF	TSS	8	30527.9
1483	D_CoR	44.1426	-113.842	2176.15	LRF	TSS	8	30530.3
1484	D_CoR	44.1427	-113.842	2181.6	LRF	TSS	8	30533.4
1485	P_CoR	44.1429	-113.842	2196.36	LRF	TSS	8	30537.3
1487	D_CoR	44.1432	-113.841	2235.32	LRF	TSS	8	30544.7
1488	D_CoR	44.1432	-113.84	2244.76	LRF	TSS	8	30546.5
1489	D_CoR	44.1422	-113.843	2175.56	LRF	TSS	8	30552
1490	D_CoR	44.1425	-113.842	2183.74	LRF	TSS	8	30558.4
1492	P_CoR	44.1426	-113.842	2194.36	LRF	TSS	8	30560.8
1493	D_CoR	44.143	-113.84	2245.82	LRF	TSS	8	30571.3
1494	D_CoR	44.142	-113.843	2178.74	LRF	TSS	8	30577.1
1495	D_CoR	44.1421	-113.842	2176.18	LRF	TSS	8	30578.1
1496	D_CoR	44.1423	-113.842	2185.68	LRF	TSS	8	30583.9
1498	P_CoR	44.1424	-113.842	2194.17	LRF	TSS	8	30585.4
1499	D_CoR	44.1428	-113.84	2246.9	LRF	TSS	8	30596.2
1500	D_CoR	44.1419	-113.842	2178.72	LRF	TSS	8	30603.1
1502	P_CoR	44.1422	-113.841	2195.59	LRF	TSS	8	30610.5
1503	D_CoR	44.1426	-113.84	2248.16	LRF	TSS	8	30620.8
1504	D_CoR	44.1413	-113.843	2181.13	LRF	TSS	8	30619.2
1505	D_CoR	44.1416	-113.842	2184.22	LRF	TSS	8	30626.2
1506	D_CoR	44.1417	-113.842	2181.57	LRF	TSS	8	30628.1
1508	P_CoR	44.142	-113.841	2199.29	LRF	TSS	8	30636.2
1509	D_CoR	44.1424	-113.84	2251.77	LRF	TSS	8	30646
1510	D_CoR	44.1412	-113.843	2184.51	LRF	TSS	8	30645.7
1511	D_CoR	44.1414	-113.842	2186.84	LRF	TSS	8	30651.3
1512	P_CoR	44.1419	-113.841	2205.46	LRF	TSS	8	30662.4
1514	D_CoR	44.1422	-113.84	2248.03	LRF	TSS	8	30669.8
1515	D_CoR	44.141	-113.843	2187.87	LRF	TSS	8	30672.3
1517	D_CoR	44.1413	-113.842	2188.23	LRF	TSS	8	30677.4
1518	P_CoR	44.1417	-113.841	2212.64	LRF	TSS	8	30688.4
1520	D_CoR	44.1419	-113.84	2245.47	LRF	TSS	8	30693.9
1521	D_CoR	44.142	-113.84	2247.32	LRF	TSS	8	30694.2
1522	D_CoR	44.1408	-113.842	2190.69	LRF	TSS	8	30697.5
1523	D_CoR	44.1409	-113.842	2191.83	LRF	TSS	8	30699.4
1524	P_CoR	44.1415	-113.84	2216.2	LRF	TSS	8	30713.3
1526	D_CoR	44.1417	-113.84	2249.76	LRF	TSS	8	30719
1527	D_CoR	44.1406	-113.842	2193.71	LRF	TSS	8	30722.7
1528	D_CoR	44.1407	-113.842	2194.58	LRF	TSS	8	30724.4
1529	P_CoR	44.1413	-113.841	2212.89	LRF	TSS	8	30736.8
1530	D_CoR	44.1416	-113.84	2254.72	LRF	TSS	8	30744.2
1531	D_CoR	44.1405	-113.842	2197.24	LRF	TSS	8	30749
1532	P_CoR	44.141	-113.84	2212.67	LRF	TSS	8	30760.8
1534	D_CoR	44.1413	-113.84	2254.31	LRF	TSS	8	30768.4
1535	D_CoR	44.1414	-113.839	2259.95	LRF	TSS	8	30769.2
1536	D_CoR	44.1401	-113.842	2202.32	LRF	TSS	8	30798.2
1537	D_CoR	44.1402	-113.841	2204.26	LRF	TSS	8	30801
1538	P_CoR	44.1406	-113.84	2219.49	LRF	TSS	8	30810.3
1539	D_CoR	44.1406	-113.84	2226.86	LRF	TSS	8	30811.5
1540	D_CoR	44.1409	-113.839	2262.58	LRF	TSS	8	30818.2
1541	D_CoR	44.1399	-113.842	2204.99	LRF	TSS	8	30823.1
1542	D_CoR	44.14	-113.841	2207.36	LRF	TSS	8	30826.2
1543	D_CoR	44.1401	-113.841	2209.99	LRF	TSS	8	30828.7
1544	D_CoR	44.1402	-113.841	2212.2	LRF	TSS	8	30830.4
1545	P_CoR	44.1404	-113.84	2221.46	LRF	TSS	8	30834.5
1546	D_CoR	44.1405	-113.84	2235.61	LRF	TSS	8	30837.2
1547	D_CoR	44.1407	-113.839	2262.56	LRF	TSS	8	30842.6
1548	D_CoR	44.1407	-113.839	2263.63	LRF	TSS	8	30842.7
1549	D_CoR	44.1407	-113.839	2268.98	LRF	TSS	8	30843.6
1550	D_CoR	44.1397	-113.842	2207.61	LRF	TSS	8	30848.1
1551	D_CoR	44.1398	-113.841	2209.79	LRF	TSS	8	30851.2
1552	D_CoR	44.1399	-113.841	2211.84	LRF	TSS	8	30853.4
1553	D_CoR	44.14	-113.841	2215.95	LRF	TSS	8	30855.3
1554	P_CoR	44.1401	-113.84	2223.83	LRF	TSS	8	30859
1555	D_CoR	44.1403	-113.84	2239.65	LRF	TSS	8	30862.1
1556	D_CoR	44.1405	-113.839	2262.57	LRF	TSS	8	30866.9
1557	D_CoR	44.1395	-113.841	2209.8	LRF	TSS	8	30873.3
1558	D_CoR	44.1396	-113.841	2211.7	LRF	TSS	8	30876
1559	D_CoR	44.1397	-113.841	2213.62	LRF	TSS	8	30877.7
1560	D_CoR	44.1398	-113.84	2217.45	LRF	TSS	8	30880.2
1561	P_CoR	44.1399	-113.84	2227	LRF	TSS	8	30884.3
1562	D_CoR	44.1401	-113.84	2233.69	LRF	TSS	8	30887
1563	D_CoR	44.1393	-113.841	2211.54	LRF	TSS	8	30898.2
1564	D_CoR	44.1395	-113.841	2216.53	LRF	TSS	8	30903.2
1565	P_CoR	44.1397	-113.84	2231.23	LRF	TSS	8	30909.3
1566	D_CoR	44.1399	-113.839	2236.91	LRF	TSS	8	30912.1
1567	D_CoR	44.1391	-113.841	2212.06	LRF	TSS	8	30923.1
1568	D_CoR	44.1393	-113.84	2218.84	LRF	TSS	8	30928.8
1569	D_CoR	44.1393	-113.84	2221.25	LRF	TSS	8	30929.5
1570	D_CoR	44.1395	-113.84	2230.22	LRF	TSS	8	30933
1572	P_CoR	44.1396	-113.84	2235.59	LRF	TSS	8	30935.1
1573	D_CoR	44.1396	-113.839	2238.36	LRF	TSS	8	30935.9
1574	D_CoR	44.1396	-113.839	2240.65	LRF	TSS	8	30936.6
1575	D_CoR	44.1389	-113.841	2213.4	LRF	TSS	8	30948.2
1576	D_CoR	44.1392	-113.84	2222.11	LRF	TSS	8	30954.7
1577	D_CoR	44.1392	-113.84	2229.09	LRF	TSS	8	30956.6
1578	P_CoR	44.1394	-113.839	2237.02	LRF	TSS	8	30959.5
1579	D_CoR	44.1394	-113.839	2243.21	LRF	TSS	8	30961.1
1580	D_CoR	44.1387	-113.841	2214.65	LRF	TSS	8	30973.3
1581	D_CoR	44.1387	-113.841	2214.74	LRF	TSS	8	30973.9
1582	D_CoR	44.1387	-113.841	2214.01	LRF	TSS	8	30974.7
1583	D_CoR	44.139	-113.84	2225.33	LRF	TSS	8	30979.9
1584	D_CoR	44.139	-113.84	2228.66	LRF	TSS	8	30980.8
1585	P_CoR	44.1391	-113.839	2240.15	LRF	TSS	8	30984
1586	D_CoR	44.1391	-113.839	2241.3	LRF	TSS	8	30984.2
1587	D_CoR	44.1385	-113.841	2215.06	LRF	TSS	8	30999.2
1588	D_CoR	44.1386	-113.84	2214.84	LRF	TSS	8	31000.5
1589	D_CoR	44.1387	-113.84	2222.79	LRF	TSS	8	31003.9
1590	D_CoR	44.1388	-113.84	2226.75	LRF	TSS	8	31004.8
1591	P_CoR	44.1388	-113.84	2235.58	LRF	TSS	8	31006.4
1592	D_CoR	44.1383	-113.84	2214.22	LRF	TSS	8	31024.3
1593	D_CoR	44.1384	-113.84	2213.62	LRF	TSS	8	31025.5
1594	D_CoR	44.1385	-113.84	2221.68	LRF	TSS	8	31028
1595	D_CoR	44.1385	-113.84	2224.34	LRF	TSS	8	31028.4
1596	P_CoR	44.1386	-113.84	2235.43	LRF	TSS	8	31030.3
1597	D_CoR	44.1381	-113.84	2213.43	LRF	TSS	8	31047.9
1598	D_CoR	44.1382	-113.84	2221.88	LRF	TSS	8	31052
1599	P_CoR	44.1383	-113.84	2234.02	LRF	TSS	8	31054.2
1600	D_CoR	44.1378	-113.84	2211.63	LRF	TSS	8	31072
1602	D_CoR	44.138	-113.84	2220.88	LRF	TSS	8	31076.3
1603	P_CoR	44.1381	-113.84	2233.5	LRF	TSS	8	31078.6
1605	D_CoR	44.1375	-113.84	2210.62	LRF	TSS	8	31095.6
1606	D_CoR	44.1376	-113.84	2210.54	LRF	TSS	8	31096.7
1607	D_CoR	44.1377	-113.84	2218.04	LRF	TSS	8	31100
1608	P_CoR	44.1379	-113.839	2232.93	LRF	TSS	8	31103
1609	D_CoR	44.1373	-113.84	2209.44	LRF	TSS	8	31119.8
1610	D_CoR	44.1375	-113.84	2216.28	LRF	TSS	8	31123.9
1612	D_CoR	44.1376	-113.84	2221.73	LRF	TSS	8	31125.1
1613	D_CoR	44.1376	-113.84	2225.03	LRF	TSS	8	31126
1614	P_CoR	44.1377	-113.839	2231.88	LRF	TSS	8	31127.3
1615	D_CoR	44.1371	-113.84	2209.21	LRF	TSS	8	31144.7
1616	D_CoR	44.1373	-113.84	2216.33	LRF	TSS	8	31148.6
1617	D_CoR	44.1373	-113.84	2220.85	LRF	TSS	8	31149.4
1618	D_CoR	44.1374	-113.839	2224.68	LRF	TSS	8	31150.5
1619	P_CoR	44.1374	-113.839	2232.19	LRF	TSS	8	31151.8
1620	D_CoR	44.1369	-113.84	2209.15	LRF	TSS	8	31169.7
1621	D_CoR	44.1372	-113.839	2224.85	LRF	TSS	8	31175.2
1622	P_CoR	44.1372	-113.839	2234.45	LRF	TSS	8	31176.9
1623	P_CoR	44.1371	-113.839	2242.32	LRF	TSS	8	31203.1
1625	D_CoR	44.1371	-113.839	2247.14	LRF	TSS	8	31203.9
1626	D_CoR	44.1365	-113.84	2205.7	LRF	TSS	8	31218.6
1627	P_CoR	44.1369	-113.839	2243.38	LRF	TSS	8	31228
1628	D_CoR	44.1369	-113.839	2246.53	LRF	TSS	8	31228.5
1629	D_CoR	44.1362	-113.84	2203.87	LRF	TSS	8	31243.1
1630	D_CoR	44.1367	-113.838	2248.9	LRF	TSS	8	31253.7
1631	D_CoR	44.136	-113.84	2201.82	LRF	TSS	8	31267
1632	D_CoR	44.136	-113.84	2203.07	LRF	TSS	8	31267.6
1633	D_CoR	44.1361	-113.84	2205.39	LRF	TSS	8	31268.5
1634	P_CoR	44.1361	-113.84	2208.51	LRF	TSS	8	31269.1
1636	D_CoR	44.1364	-113.839	2240.31	LRF	TSS	8	31277.2
1638	D_CoR	44.1365	-113.839	2242.27	LRF	TSS	8	31277.4
1639	D_CoR	44.1358	-113.84	2206.8	LRF	TSS	8	31293
1640	D_CoR	44.1359	-113.84	2207.75	LRF	TSS	8	31293.4
1641	D_CoR	44.1359	-113.84	2208.4	LRF	TSS	8	31293.6
1642	D_CoR	44.1359	-113.84	2209.41	LRF	TSS	8	31293.9
1643	P_CoR	44.1359	-113.839	2211.27	LRF	TSS	8	31294.4
1644	D_CoR	44.136	-113.839	2216.17	LRF	TSS	8	31295.8
1645	D_CoR	44.1362	-113.839	2233.93	LRF	TSS	8	31300.6
1646	D_CoR	44.1355	-113.84	2201.13	LRF	TSS	8	31315.7
1647	D_CoR	44.1356	-113.84	2203.02	LRF	TSS	8	31316.6
1649	P_CoR	44.1356	-113.839	2208.65	LRF	TSS	8	31318.2
1650	D_CoR	44.1357	-113.839	2213.66	LRF	TSS	8	31319.5
1651	D_CoR	44.1359	-113.839	2230.64	LRF	TSS	8	31324.6
1653	P_CoR	44.1354	-113.84	2203.98	LRF	TSS	8	31341.6
1654	D_CoR	44.1357	-113.839	2231.43	LRF	TSS	8	31348.7
1655	D_CoR	44.135	-113.84	2191.79	LRF	TSS	8	31362.8
1656	D_CoR	44.1351	-113.84	2193.94	LRF	TSS	8	31364.2
1658	D_CoR	44.1348	-113.84	2190.13	LRF	TSS	8	31387.1
1659	P_CoR	44.1349	-113.839	2198.93	LRF	TSS	8	31389.9
1661	D_CoR	44.1351	-113.839	2220.28	LRF	TSS	8	31394
1662	D_CoR	44.1345	-113.84	2190.14	LRF	TSS	8	31411.6
1663	D_CoR	44.1346	-113.839	2194.08	LRF	TSS	8	31413.8
1664	P_CoR	44.1347	-113.839	2197.78	LRF	TSS	8	31414.2
1665	D_CoR	44.1343	-113.84	2190.71	LRF	TSS	8	31435.4
1667	P_CoR	44.1344	-113.839	2197.05	LRF	TSS	8	31438.6
1668	D_CoR	44.1341	-113.84	2192.7	LRF	TSS	8	31460.5
1669	D_CoR	44.1341	-113.84	2191.55	LRF	TSS	8	31461.5
1670	P_CoR	44.1342	-113.839	2198.6	LRF	TSS	8	31463.5
1671	D_CoR	44.1339	-113.839	2193.24	LRF	TSS	8	31485.7
1672	D_CoR	44.134	-113.839	2195.19	LRF	TSS	8	31487.4
1673	P_CoR	44.134	-113.839	2201.46	LRF	TSS	8	31488.4
1674	D_CoR	44.1337	-113.839	2193.67	LRF	TSS	8	31510.6
1675	D_CoR	44.1338	-113.839	2195.85	LRF	TSS	8	31511.9
1676	P_CoR	44.1338	-113.839	2199.6	LRF	TSS	8	31512.6
1678	D_CoR	44.1338	-113.839	2202.48	LRF	TSS	8	31513.3
1679	D_CoR	44.1335	-113.839	2196.43	LRF	TSS	8	31536.2
1681	P_CoR	44.1336	-113.839	2199.46	LRF	TSS	8	31537
1682	D_CoR	44.1336	-113.839	2202.52	LRF	TSS	8	31537.6
1683	D_CoR	44.1333	-113.839	2196.21	LRF	TSS	8	31560
1685	D_CoR	44.1333	-113.839	2200.36	LRF	TSS	8	31561.6
1686	D_CoR	44.1328	-113.839	2195.33	LRF	TSS	8	31609
1687	D_CoR	44.1328	-113.839	2196.41	LRF	TSS	8	31609.3
1688	P_CoR	44.1329	-113.839	2200.64	LRF	TSS	8	31609.9
1690	D_CoR	44.1326	-113.839	2194.06	LRF	TSS	8	31632.9
1691	D_CoR	44.1326	-113.839	2196.42	LRF	TSS	8	31633.5
1693	P_CoR	44.1326	-113.839	2201.79	LRF	TSS	8	31634.2
1695	D_CoR	44.1324	-113.839	2197.89	LRF	TSS	8	31657.8
1696	P_CoR	44.1324	-113.839	2201.26	LRF	TSS	8	31658.5
1697	P_CoR	44.1324	-113.839	2203.65	LRF	TSS	8	31658.8
1700	P_CoR	44.1319	-113.839	2204.58	LRF	TSS	8	31707
1701	D_CoR	44.1316	-113.839	2197.09	LRF	TSS	8	31728.5
1702	D_CoR	44.1316	-113.839	2201.09	LRF	TSS	8	31729.5
1703	P_CoR	44.1316	-113.839	2204.02	LRF	TSS	8	31730.3
1704	D_CoR	44.1313	-113.839	2196.99	LRF	TSS	8	31752.7
1706	P_CoR	44.1313	-113.839	2200.52	LRF	TSS	8	31753.2
1707	D_CoR	44.1307	-113.839	2189.63	LRF	TSS	8	31799.4
1709	D_CoR	44.1308	-113.839	2191.35	LRF	TSS	8	31799.8
1710	P_CoR	44.1308	-113.839	2192.16	LRF	TSS	8	31800
1712	P_CoR	44.1306	-113.839	2195.95	LRF	TSS	8	31824.6
1714	D_CoR	44.1303	-113.839	2190.32	LRF	TSS	8	31848
1715	D_CoR	44.1303	-113.839	2190.9	LRF	TSS	8	31848.1
1716	P_CoR	44.1303	-113.839	2193.75	LRF	TSS	8	31848.7
1717	D_CoR	44.13	-113.839	2189.94	LRF	TSS	8	31872.2
1719	P_CoR	44.1301	-113.839	2194.81	LRF	TSS	8	31873
1721	P_CoR	44.1298	-113.839	2198.73	LRF	TSS	8	31897.5
1722	D_CoR	44.1299	-113.839	2202.3	LRF	TSS	8	31898.5
1724	P_CoR	44.1296	-113.839	2202.01	LRF	TSS	8	31922.2
1725	D_CoR	44.1297	-113.839	2207.19	LRF	TSS	8	31923.2
1726	D_CoR	44.1294	-113.839	2203.77	LRF	TSS	8	31946.2
1728	P_CoR	44.1294	-113.839	2207.25	LRF	TSS	8	31946.7
1729	D_CoR	44.1295	-113.839	2213.23	LRF	TSS	8	31947.8
1730	P_CoR	44.1292	-113.839	2209.86	LRF	TSS	8	31971
1732	D_CoR	44.1288	-113.839	2195.74	LRF	TSS	8	31993.2
1733	D_CoR	44.129	-113.839	2215.19	LRF	TSS	8	31995.9
1734	P_CoR	44.129	-113.839	2222.45	LRF	TSS	8	31996.4
1736	D_CoR	44.1286	-113.839	2196.1	LRF	TSS	8	32018.1
1737	D_CoR	44.1287	-113.839	2201.01	LRF	TSS	8	32019
1738	P_CoR	44.1288	-113.838	2223.12	LRF	TSS	8	32021.8
1739	D_CoR	44.1286	-113.838	2221.46	LRF	TSS	8	32046.9
1740	P_CoR	44.1286	-113.838	2225.63	LRF	TSS	8	32047.4
1742	D_CoR	44.1284	-113.838	2211.45	LRF	TSS	8	32071.4
1743	D_CoR	44.1284	-113.838	2219.64	LRF	TSS	8	32072.5
1744	P_CoR	44.1285	-113.838	2227.82	LRF	TSS	8	32073.5
1745	D_CoR	44.1286	-113.839	2333.83	LRF	TSS	8	32022
1746	D_CoR	44.1286	-113.839	2339.11	LRF	TSS	8	32025.9
1747	D_CoR	44.1287	-113.838	2359.76	LRF	TSS	8	32037.6
1748	P_CoR	44.1283	-113.838	2358.9	LRF	TSS	8	32096.1
1749	P_CoR	44.1281	-113.838	2345.91	LRF	TSS	8	32117.7
1751	P_CoR	44.127	-113.837	2376.8	LRF	TSS	8	32236.1
1752	D_CoR	44.1267	-113.838	2371.66	LRF	TSS	8	32252.4
1753	P_CoR	44.1268	-113.837	2381.18	LRF	TSS	8	32260.9
1754	D_CoR	44.1265	-113.838	2370.47	LRF	TSS	8	32277.6
1755	P_CoR	44.1266	-113.837	2390.71	LRF	TSS	8	32292.4
1756	D_CoR	44.1263	-113.837	2370.68	LRF	TSS	8	32305.4
1757	P_CoR	44.1264	-113.837	2388.1	LRF	TSS	8	32318.3
1758	D_CoR	44.126	-113.838	2355.9	LRF	TSS	8	32322.7
1759	D_CoR	44.1261	-113.837	2362.18	LRF	TSS	8	32327.4
1760	D_CoR	44.1261	-113.837	2369.84	LRF	TSS	8	32332.3
1761	D_CoR	44.1261	-113.837	2373.13	LRF	TSS	8	32335.1
1762	P_CoR	44.1262	-113.837	2386.51	LRF	TSS	8	32344.5
1764	D_CoR	44.1259	-113.837	2364.81	LRF	TSS	8	32356.4
1765	D_CoR	44.1259	-113.837	2376.52	LRF	TSS	8	32365.3
1766	P_CoR	44.126	-113.836	2383.45	LRF	TSS	8	32372.3
1767	D_CoR	44.1256	-113.837	2351.39	LRF	TSS	8	32376
1768	D_CoR	44.1257	-113.837	2361.43	LRF	TSS	8	32382.8
1769	D_CoR	44.1257	-113.837	2371.27	LRF	TSS	8	32391
1770	P_CoR	44.1258	-113.836	2381.77	LRF	TSS	8	32397.6
1771	D_CoR	44.1254	-113.837	2350.29	LRF	TSS	8	32400.8
1773	D_CoR	44.1255	-113.837	2361.09	LRF	TSS	8	32408.1
1774	P_CoR	44.1255	-113.836	2378.93	LRF	TSS	8	32421.4
1775	D_CoR	44.1252	-113.837	2359.02	LRF	TSS	8	32432.8
1776	P_CoR	44.1253	-113.836	2374.57	LRF	TSS	8	32444.2
1777	D_CoR	44.125	-113.837	2357.3	LRF	TSS	8	32458
1779	D_CoR	44.125	-113.836	2361.07	LRF	TSS	8	32460.8
1780	P_CoR	44.1251	-113.836	2367.47	LRF	TSS	8	32465.7
1781	D_CoR	44.1247	-113.837	2338.46	LRF	TSS	8	32469.2
1782	P_CoR	44.1249	-113.836	2362.44	LRF	TSS	8	32489.2
1783	P_CoR	44.1246	-113.836	2355.62	LRF	TSS	8	32511
1785	P_CoR	44.1244	-113.836	2356.7	LRF	TSS	8	32538.4
1788	P_CoR	44.1242	-113.836	2360.72	LRF	TSS	8	32569.1
1789	D_CoR	44.124	-113.836	2342.49	LRF	TSS	8	32581.7
1790	D_CoR	44.124	-113.836	2355.84	LRF	TSS	8	32593.2
1791	D_CoR	44.124	-113.836	2358.21	LRF	TSS	8	32594.9
1792	P_CoR	44.1241	-113.835	2364.24	LRF	TSS	8	32598.3
1793	D_CoR	44.1238	-113.835	2357.71	LRF	TSS	8	32620.8
1794	P_CoR	44.1239	-113.835	2365.28	LRF	TSS	8	32625.6
1795	D_CoR	44.1236	-113.835	2355.01	LRF	TSS	8	32644.6
1796	D_CoR	44.1236	-113.835	2360.92	LRF	TSS	8	32648.6
1798	P_CoR	44.1236	-113.835	2363.88	LRF	TSS	8	32650.3
1799	D_CoR	44.1234	-113.835	2355.54	LRF	TSS	8	32670.2
1800	D_CoR	44.1234	-113.835	2360.5	LRF	TSS	8	32675
1802	P_CoR	44.1235	-113.835	2366.79	LRF	TSS	8	32679.2
1803	D_CoR	44.1232	-113.835	2354.29	LRF	TSS	8	32696.5
1804	P_CoR	44.1233	-113.835	2369.03	LRF	TSS	8	32708.6
1806	D_CoR	44.1231	-113.834	2371.14	LRF	TSS	8	32736.7
1807	P_CoR	44.1231	-113.834	2375.29	LRF	TSS	8	32738.6
1808	D_CoR	44.1228	-113.834	2363.22	LRF	TSS	8	32756.6
1809	D_CoR	44.1229	-113.834	2376.63	LRF	TSS	8	32766.2
1810	P_CoR	44.1229	-113.834	2384	LRF	TSS	8	32769.8
1811	D_CoR	44.1226	-113.834	2359.53	LRF	TSS	8	32778.4
1812	D_CoR	44.1227	-113.834	2376.66	LRF	TSS	8	32790.7
1814	P_CoR	44.1227	-113.834	2385.28	LRF	TSS	8	32795.1
1815	D_CoR	44.1224	-113.834	2360.53	LRF	TSS	8	32803.8
1816	P_CoR	44.1225	-113.834	2385.78	LRF	TSS	8	32819.7
1817	D_CoR	44.1223	-113.834	2382.16	LRF	TSS	8	32841.8
1818	P_CoR	44.1223	-113.834	2385.49	LRF	TSS	8	32843.3
1819	D_CoR	44.122	-113.834	2379.64	LRF	TSS	8	32864.1
1820	P_CoR	44.1221	-113.834	2386.39	LRF	TSS	8	32867.7
1821	D_CoR	44.1218	-113.834	2380.02	LRF	TSS	8	32888.4
1823	P_CoR	44.1218	-113.833	2384.51	LRF	TSS	8	32890.6
1824	P_CoR	44.1216	-113.833	2383.95	LRF	TSS	8	32915.5
1826	D_CoR	44.1214	-113.833	2376.74	LRF	TSS	8	32937.2
1827	P_CoR	44.1214	-113.833	2383.49	LRF	TSS	8	32941
1829	P_CoR	44.1212	-113.833	2383.38	LRF	TSS	8	32967.6
1830	D_CoR	44.1215	-113.831	2429.08	LRF	TSS	8	33019.1
1831	D_CoR	44.1215	-113.831	2431.66	LRF	TSS	8	33021.9
1832	D_CoR	44.121	-113.833	2378.85	LRF	TSS	8	32992.1
1834	P_CoR	44.121	-113.833	2383.14	LRF	TSS	8	32994.5
1836	D_CoR	44.1213	-113.831	2426	LRF	TSS	8	33041.3
1837	D_CoR	44.1213	-113.831	2429.13	LRF	TSS	8	33043.2
1838	D_CoR	44.1213	-113.831	2430.44	LRF	TSS	8	33044.2
1840	P_CoR	44.1208	-113.833	2382.6	LRF	TSS	8	33021.3
1841	D_CoR	44.1211	-113.831	2417.38	LRF	TSS	8	33061.2
1842	P_CoR	44.1206	-113.832	2381.48	LRF	TSS	8	33048.7
1843	D_CoR	44.1208	-113.831	2417.78	LRF	TSS	8	33082.9
1844	D_CoR	44.1204	-113.832	2388.67	LRF	TSS	8	33078.1
1846	P_CoR	44.1204	-113.832	2392.4	LRF	TSS	8	33080.9
1847	D_CoR	44.1206	-113.831	2417.45	LRF	TSS	8	33105.3
1848	D_CoR	44.1202	-113.832	2391.96	LRF	TSS	8	33106
1849	P_CoR	44.1202	-113.832	2396.25	LRF	TSS	8	33108.9
1851	D_CoR	44.1204	-113.831	2422	LRF	TSS	8	33128.9
1852	D_CoR	44.12	-113.832	2390.68	LRF	TSS	8	33128.8
1853	D_CoR	44.12	-113.832	2398.87	LRF	TSS	8	33133.6
1855	P_CoR	44.1201	-113.831	2414.23	LRF	TSS	8	33144.9
1856	D_CoR	44.1198	-113.831	2407.46	LRF	TSS	8	33162.5
1857	D_CoR	44.1199	-113.831	2414.42	LRF	TSS	8	33167.2
1858	P_CoR	44.1199	-113.831	2416.77	LRF	TSS	8	33168.3
1860	P_CoR	44.1196	-113.831	2413.85	LRF	TSS	8	33187.5
1861	P_CoR	44.1194	-113.831	2409.26	LRF	TSS	8	33206.9
1862	P_CoR	44.1191	-113.832	2408.79	LRF	TSS	8	33224.6
1863	P_CoR	44.1191	-113.832	2415.07	LRF	TSS	8	33228.3
1865	P_CoR	44.1189	-113.832	2412.75	LRF	TSS	8	33246.4
1866	P_CoR	44.1186	-113.832	2417.03	LRF	TSS	8	33267.8
1867	P_CoR	44.1182	-113.832	2432.03	LRF	TSS	8	33313.7
1869	P_CoR	44.118	-113.832	2433.54	LRF	TSS	8	33333.6
1870	D_CoR	44.1176	-113.832	2418.81	LRF	TSS	8	33341.5
1871	D_CoR	44.1177	-113.832	2423.14	LRF	TSS	8	33345.5
1872	P_CoR	44.1177	-113.832	2433	LRF	TSS	8	33353.1
1873	P_CoR	44.1174	-113.832	2430.57	LRF	TSS	8	33371.6
1874	D_CoR	44.1171	-113.833	2414.78	LRF	TSS	8	33381.3
1876	P_CoR	44.1172	-113.832	2424.88	LRF	TSS	8	33388.5
1877	D_CoR	44.1169	-113.833	2410.88	LRF	TSS	8	33400.9
1879	P_CoR	44.1169	-113.832	2419.59	LRF	TSS	8	33407.8
1880	D_CoR	44.1166	-113.833	2405.69	LRF	TSS	8	33419.1
1882	D_CoR	44.1163	-113.834	2390.49	LRF	TSS	8	33425.6
1883	D_CoR	44.1164	-113.833	2406.68	LRF	TSS	8	33444.7
1884	P_CoR	44.1165	-113.833	2412.01	LRF	TSS	8	33449.7
1885	P_CoR	44.1165	-113.832	2414.97	LRF	TSS	8	33452.6
1886	D_CoR	44.1162	-113.833	2399.38	LRF	TSS	8	33462.2
1887	P_CoR	44.1162	-113.833	2405.08	LRF	TSS	8	33468.4
1888	P_CoR	44.1162	-113.833	2406.22	LRF	TSS	8	33469.2
1890	D_CoR	44.116	-113.833	2397.01	LRF	TSS	8	33489
1891	P_CoR	44.116	-113.833	2398.41	LRF	TSS	8	33490.7
1892	D_CoR	44.1157	-113.833	2388.44	LRF	TSS	8	33506.7
1893	P_CoR	44.1157	-113.833	2391.86	LRF	TSS	8	33511.6
1894	P_CoR	44.1155	-113.833	2387.94	LRF	TSS	8	33532.5
1896	D_CoR	44.115	-113.833	2385.72	LRF	TSS	8	33573.6
1897	D_CoR	44.115	-113.833	2388.73	LRF	TSS	8	33575.6
1898	P_CoR	44.1151	-113.833	2396.37	LRF	TSS	8	33580.8
1899	D_CoR	44.1148	-113.833	2385.31	LRF	TSS	8	33593.9
1900	P_CoR	44.1148	-113.833	2394.36	LRF	TSS	8	33601.3
1901	D_CoR	44.1145	-113.833	2385.06	LRF	TSS	8	33616.1
1902	D_CoR	44.1146	-113.833	2387.11	LRF	TSS	8	33619.2
1903	D_CoR	44.1146	-113.833	2389.34	LRF	TSS	8	33620.6
1905	P_CoR	44.1146	-113.833	2398.91	LRF	TSS	8	33626.5
1906	D_CoR	44.1143	-113.833	2387.33	LRF	TSS	8	33642.3
1907	D_CoR	44.1143	-113.833	2390.55	LRF	TSS	8	33644.4
1908	D_CoR	44.1144	-113.833	2396.16	LRF	TSS	8	33648.1
1909	D_CoR	44.114	-113.833	2376.22	LRF	TSS	8	33657.2
1910	D_CoR	44.1141	-113.833	2379.25	LRF	TSS	8	33661.6
1911	D_CoR	44.1141	-113.833	2384.63	LRF	TSS	8	33665.1
1912	D_CoR	44.1141	-113.833	2390.99	LRF	TSS	8	33670.3
1913	D_CoR	44.1142	-113.832	2397.46	LRF	TSS	8	33676.3
1914	P_CoR	44.1142	-113.832	2399.3	LRF	TSS	8	33678.2
1915	D_CoR	44.1138	-113.833	2374.16	LRF	TSS	8	33685
1917	D_CoR	44.1139	-113.833	2377.15	LRF	TSS	8	33687
1919	D_CoR	44.1136	-113.833	2370.11	LRF	TSS	8	33708
1920	P_CoR	44.1136	-113.833	2372.94	LRF	TSS	8	33709.6
1921	D_CoR	44.1134	-113.833	2376.47	LRF	TSS	8	33734.8
1923	P_CoR	44.1134	-113.833	2382.3	LRF	TSS	8	33738.1
1924	D_CoR	44.1131	-113.833	2370.12	LRF	TSS	8	33749.1
1925	D_CoR	44.1131	-113.833	2371.35	LRF	TSS	8	33750.3
1926	D_CoR	44.1132	-113.833	2379.65	LRF	TSS	8	33757.3
1927	D_CoR	44.1132	-113.833	2381.38	LRF	TSS	8	33758.5
1928	D_CoR	44.1132	-113.833	2385.61	LRF	TSS	8	33761.5
1929	P_CoR	44.1132	-113.832	2390.12	LRF	TSS	8	33765
1930	D_CoR	44.1133	-113.832	2391.97	LRF	TSS	8	33766.5
1931	D_CoR	44.1129	-113.833	2370.79	LRF	TSS	8	33771
1932	D_CoR	44.1129	-113.833	2375.68	LRF	TSS	8	33774.8
1933	D_CoR	44.113	-113.833	2385.53	LRF	TSS	8	33781.9
1934	D_CoR	44.113	-113.832	2393.24	LRF	TSS	8	33788.5
1935	D_CoR	44.113	-113.832	2395.96	LRF	TSS	8	33790.9
1937	P_CoR	44.113	-113.832	2397.26	LRF	TSS	8	33791.7
1938	D_CoR	44.1127	-113.833	2372.51	LRF	TSS	8	33795.1
1940	D_CoR	44.1127	-113.833	2378.24	LRF	TSS	8	33799.9
1941	D_CoR	44.1128	-113.832	2390.93	LRF	TSS	8	33810
1942	P_CoR	44.1128	-113.832	2396.53	LRF	TSS	8	33814
1944	D_CoR	44.1125	-113.833	2380.35	LRF	TSS	8	33823.6
1946	D_CoR	44.1125	-113.833	2384.58	LRF	TSS	8	33826.4
1947	D_CoR	44.1126	-113.832	2396.78	LRF	TSS	8	33836.2
1949	P_CoR	44.1126	-113.832	2398.05	LRF	TSS	8	33837
1950	D_CoR	44.1109	-113.833	2367.26	LRF	TSS	9	33990.4
1951	D_CoR	44.111	-113.832	2373.32	LRF	TSS	9	33993.1
1952	P_CoR	44.1107	-113.832	2366.51	LRF	TSS	9	34016
1953	D_CoR	44.1105	-113.832	2358.77	LRF	TSS	9	34039.3
1954	P_CoR	44.1105	-113.832	2362.1	LRF	TSS	9	34040.4
1955	P_CoR	44.1103	-113.832	2358.16	LRF	TSS	9	34065.4
1956	D_CoR	44.11	-113.832	2350.83	LRF	TSS	9	34088.8
1957	D_CoR	44.1101	-113.832	2357.84	LRF	TSS	9	34090.5
1958	D_CoR	44.1101	-113.832	2367.65	LRF	TSS	9	34092.5
1960	D_CoR	44.1099	-113.832	2369.88	LRF	TSS	9	34117.8
1961	P_CoR	44.11	-113.831	2382.74	LRF	TSS	9	34120.5
1962	D_CoR	44.1098	-113.831	2377.15	LRF	TSS	9	34143.7
1963	D_CoR	44.1098	-113.831	2382.98	LRF	TSS	9	34145.1
1965	D_CoR	44.1096	-113.831	2384.16	LRF	TSS	9	34169.6
1966	P_CoR	44.1096	-113.831	2389.65	LRF	TSS	9	34170.6
1967	D_CoR	44.1097	-113.831	2396.47	LRF	TSS	9	34172
1968	D_CoR	44.1093	-113.831	2376.47	LRF	TSS	9	34191.1
1969	D_CoR	44.1093	-113.831	2380.93	LRF	TSS	9	34193
1970	P_CoR	44.1094	-113.831	2390.97	LRF	TSS	9	34195
1971	D_CoR	44.1091	-113.831	2388.5	LRF	TSS	9	34217.7
1972	P_CoR	44.1092	-113.831	2396.19	LRF	TSS	9	34219.7
1973	D_CoR	44.1089	-113.831	2394.86	LRF	TSS	9	34241.9
1974	D_CoR	44.1087	-113.831	2401.18	LRF	TSS	9	34267.1
1975	D_CoR	44.1081	-113.831	2390.39	LRF	TSS	9	34311.6
1976	D_CoR	44.1079	-113.831	2389.51	LRF	TSS	9	34337
1977	P_CoR	44.108	-113.831	2402.22	LRF	TSS	9	34340.4
1978	D_CoR	44.1077	-113.831	2393.48	LRF	TSS	9	34362
1979	D_CoR	44.1078	-113.831	2398.16	LRF	TSS	9	34363.6
1980	P_CoR	44.1078	-113.831	2406.95	LRF	TSS	9	34365.5
1981	P_CoR	44.1075	-113.831	2391.07	LRF	TSS	9	34387.1
1983	D_CoR	44.1076	-113.831	2401.54	LRF	TSS	9	34389.3
1984	P_CoR	44.1073	-113.831	2390.96	LRF	TSS	9	34411.5
1985	D_CoR	44.107	-113.831	2382.34	LRF	TSS	9	34434.4
1986	P_CoR	44.1071	-113.831	2395.04	LRF	TSS	9	34436.7
1987	D_CoR	44.1068	-113.831	2388.03	LRF	TSS	9	34459.8
1988	P_CoR	44.1066	-113.831	2388.29	LRF	TSS	9	34484
